# Supplementary material for: Genome-Wide Association Study of Schizophrenia in Japanese Population
Source: PLoS One. 2011 Jun 6;6(6):e20468. doi: 10.1371/journal.pone.0020468 (PMC3108953; doi:10.1371/journal.pone.0020468)
Supplement: Table S1 — Replication in Japanese case-control samples (autosomes). SNP information is based on the UCSC database (http://genome.ucsc.edu/). P values of the 1st stage analysis are calculated by Transmission Disequilibrium Test (TDT). P values of the 2nd stage analysis are calculated by Fisher's exact test. HWE: Hardy Weinberg Equilibrium. Departures from the assumption of HWE are evaluated based on the data from the 2nd stage case-control samples. (XLS) [file pone.0020468.s001.xls]

## Sheet: Table S1
Table S1. Replication in Japanese case-control samples (autosomes)
SNP_ID	Chromosome (ch)	Position (bp)	1st stage p value (TDT)	2nd stage (case-control)	HWE p value
				Allelic p value	Control	Case
rs10491817	ch09	23759754	0.00649	0.000873024	0.576281	0.878833
rs10507559	ch13	47144175	0.00933	0.000941956	0.498153	0.381996
rs9296021	ch06	32405668	0.0103	0.00158076	0.239776	0.0353898
rs10497106	ch02	153235336	0.000911	0.00181178	0.158929	0.280446
rs1899264	ch02	83133092	0.0201	0.00240096	0.679254	0.972236
rs950651	ch05	5929623	0.000139	0.00298529	0.712935	0.256156
rs1449531	ch03	16815817	0.000239	0.00298828	0.439101	0.530753
rs7970954	ch12	25686374	0.00511	0.00329117	0.900051	0.0212021
rs488212	ch11	105662614	0.0159	0.00386056	0.310066	0.658266
rs7695870	ch04	158621381	0.00953	0.00419354	0.843289	0.974704
rs660647	ch11	105664361	0.0151	0.00529956	0.344657	0.80142
rs10517668	ch04	158715008	0.00376	0.00549456	0.874636	0.681589
rs2289965	ch11	18685226	0.00286	0.0067787	0.273264	0.710962
rs2292101	ch03	12409901	0.0114	0.0067895	0.816511	0.550398
rs16871781	ch06	11871337	0.0111	0.00697028	0.30627	0.55565
rs10496761	ch02	137459513	0.0325	0.00912409	0.0990011	0.677539
rs1048076	ch06	46220331	0.00225	0.0094491	0.97384	0.875625
rs348116	ch05	14173586	0.0027	0.00952413	0.207128	0.918239
rs10505845	ch12	19976927	0.00838	0.0100975	0.391981	0.868462
rs3106653	ch02	155401068	0.00465	0.0119439	0.709865	0.199305
rs351572	ch08	16065839	0.0278	0.0120087	0.523877	0.503792
rs10516743	ch04	86578213	0.00793	0.0127648	0.562264	0.24158
rs10513196	ch03	108708368	0.000687	0.014284	0.510701	0.937609
rs10484805	ch06	143994418	0.00982	0.0154077	0.592605	0.944024
rs6663706	ch01	117544214	0.0411	0.0154867	0.713625	0.863181
rs1521984	ch05	62307210	0.00604	0.0186918	0.0637381	0.406295
rs10490559	ch02	42413294	0.00905	0.0190733	0.0753127	0.860469
rs1443671	ch02	225983535	0.00612	0.0190761	0.522548	0.898713
rs6111076	ch20	16294523	0.029	0.0211368	0.36086	0.812252
rs2966742	ch05	109453291	0.00815	0.0214163	0.326611	0.289798
rs1125470	ch05	136249839	0.000818	0.0219902	0.388218	0.601268
rs10497085	ch02	152253780	0.0357	0.0221228	0.592605	0.21433
rs2825748	ch21	19982050	0.0027	0.0243101	0.507664	0.684261
rs2165279	ch08	137530538	0.00753	0.0258697	0.218458	0.482425
rs2312244	ch05	128493261	0.032	0.0261791	0.290845	0.192521
rs1503502	ch11	19040053	0.00436	0.0277218	0.56461	0.10194
rs60834	ch03	12128765	0.0248	0.0279441	0.432239	0.282944
rs3792798	ch05	150381958	0.0168	0.0282156	0.96624	0.132335
rs288247	ch02	183537485	0.00293	0.0285274	0.0713875	0.666235
rs9321072	ch06	127648042	0.00685	0.0297324	0.0980205	0.659807
rs6936084	ch06	127655994	0.00933	0.0297324	0.0980205	0.659807
rs726364	ch14	24218373	0.0272	0.0307451	0.793058	0.919479
rs2116565	ch05	125248777	0.0412	0.0331124	0.377462	0.950513
rs10515831	ch05	160997782	0.00893	0.0332789	0.777188	0.0705515
rs2106970	ch12	111137077	0.00666	0.0337751	0.562684	0.05127
rs1033427	ch22	25064835	0.0233	0.0339149	0.984522	0.188242
rs10495520	ch02	5537475	0.00286	0.0353627	0.448282	0.897301
rs10488471	ch07	17475375	0.00286	0.0358866	0.390211	0.398209
rs1363838	ch05	90787137	0.00323	0.0362422	0.0414429	0.508372
rs10503693	ch08	20688011	0.0143	0.0376942	0.715321	0.473918
rs3768591	ch01	180233431	0.00607	0.0377769	0.985109	0.0500224
rs795010	ch03	12183995	0.0124	0.0380027	0.473162	0.184286
rs795009	ch03	12183671	0.0221	0.0380027	0.473162	0.184286
rs10494520	ch01	176183932	0.000674	0.0380388	0.42305	0.504939
rs10512684	ch05	38453596	0.000794	0.0384003	0.279363	0.120198
rs4486085	ch07	12120404	0.00468	0.038519	0.72578	0.219855
rs1847533	ch12	97139893	0.00376	0.038907	0.755268	0.701295
rs717006	ch07	131407358	0.00388	0.0397373	0.107814	0.812706
rs10503691	ch08	20668425	0.0339	0.0418251	0.698082	0.459309
rs9324672	ch05	150400249	0.00118	0.0427457	0.158041	0.377224
rs2625301	ch11	19861136	0.00855	0.0427842	0.0725694	0.577852
rs937724	ch15	67519790	0.0067	0.0432316	0.891346	0.500966
rs10497014	ch02	148206496	0.0295	0.0437249	0.492642	0.660881
rs1957561	ch05	157416584	0.00228	0.0441994	0.100721	0.756988
rs10485372	ch06	93877959	0.00753	0.0457049	0.458347	0.0342321
rs7476280	ch10	113502352	0.0025	0.0461461	0.502883	0.269595
rs316071	ch05	143366177	0.0272	0.0474339	0.831891	0.622635
rs307589	ch03	12084076	0.0335	0.0486981	0.681673	0.616846
rs6757820	ch02	148113425	0.00905	0.0492492	0.668429	0.0348511
rs10496409	ch02	107130425	0.0208	0.0502621	0.126104	0.735353
rs627304	ch01	23282861	0.00604	0.0539674	0.24306	0.150816
rs10509126	ch10	61608557	0.00863	0.0549992	0.581488	0.0271336
rs1889466	ch06	118649217	0.00666	0.0551482	0.61385	0.803393
rs7835997	ch08	69348041	0.000403	0.0560323	0.149429	0.64324
rs6905803	ch06	17204396	0.0339	0.0564154	0.724033	0.0187684
rs944225	ch09	114903455	0.00465	0.0574004	0.449681	0.495341
rs10483303	ch14	25197678	0.0356	0.0578815	0.761672	0.584625
rs2407910	ch16	60155360	0.00361	0.0585568	0.198452	0.928003
rs1991393	ch10	53757111	0.00451	0.058833	0.18064	0.00474914
rs6891593	ch05	154985767	0.00919	0.0593921	0.628347	0.510099
rs6419833	ch03	37595485	0.0469	0.0599575	0.569855	0.776317
rs394754	ch06	42767957	0.0263	0.0609546	0.615445	0.798487
rs10503690	ch08	20653696	0.0196	0.0615958	0.680962	0.459309
rs722642	ch09	78525473	0.00449	0.0616314	0.712164	0.433354
rs3751462	ch14	50897971	0.00357	0.0624615	0.0209026	0.386254
rs508817	ch01	222066548	0.00237	0.0627335	0.834159	0.419165
rs10490213	ch02	64930104	0.00456	0.0631974	0.597714	0.575134
rs1290540	ch01	117741918	0.0105	0.0643281	0.744527	0.658272
rs6696854	ch01	158276869	0.031	0.064974	0.0525536	0.25468
rs10497091	ch02	152630917	0.0499	0.0652031	0.0359686	0.585133
rs10501120	ch11	29853673	0.00377	0.0656227	0.47192	0.000474832
rs1937588	ch06	154152084	0.00966	0.0663185	0.672657	0.229643
rs10519209	ch15	61500553	0.00162	0.0686447	0.200303	0.389756
rs1563403	ch02	46788025	0.00815	0.0702566	0.767666	0.565999
rs718632	ch02	137936537	0.0412	0.0707082	0.000877386	0.476866
rs4524871	ch09	110542563	0.00706	0.0710641	0.101196	0.279502
rs1323184	ch13	101416480	0.00932	0.0714868	0.501825	0.0149627
rs4142216	ch07	20514407	0.0027	0.0732374	0.194975	0.0247108
rs1905212	ch06	6018965	0.0134	0.0745478	0.235994	0.225249
rs2410332	ch08	15858439	0.00451	0.0746637	0.958264	0.37587
rs9298963	ch09	35436386	0.00323	0.0767824	0.120071	0.64267
rs3803135	ch12	3658449	0.00275	0.0769214	0.35373	0.0980983
rs10496920	ch02	142830249	0.00729	0.0771939	0.0914382	0.0666755
rs7012604	ch08	26260006	0.0218	0.0776596	0.193957	0.595325
rs1941116	ch22	25064394	0.0367	0.0783603	0.396239	0.385725
rs9295665	ch06	25702358	0.0411	0.0785325	0.17956	0.610149
rs3107648	ch08	104391979	0.000199	0.0785925	0.662648	0.889966
rs521744	ch11	100385916	0.00932	0.0790705	0.58981	0.435466
rs319837	ch05	146159864	0.0433	0.0791142	0.0178132	0.0646258
rs130823	ch22	47129431	0.00838	0.0792614	0.40276	0.0551953
rs10484692	ch06	1880353	0.00535	0.0799483	0.380907	0.876957
rs6556055	ch05	155295142	0.00535	0.0799709	0.0658753	0.701815
rs10498280	ch14	24816027	0.0285	0.0802588	0.394066	0.326137
rs10498281	ch14	24816199	0.0285	0.0802588	0.394066	0.326137
rs9295444	ch06	19719354	0.035	0.080806	0.173978	0.644084
rs1346671	ch11	44506402	0.00763	0.0817504	0.137893	0.403186
rs10507544	ch13	46298746	0.00163	0.0819134	0.676456	0.201851
rs152672	ch16	47998175	0.00109	0.0821071	0.715977	0.982528
rs4504917	ch01	106355010	0.0159	0.0821961	0.126022	0.0783802
rs2135147	ch03	24396391	0.00459	0.0823846	0.668224	0.20107
rs10499254	ch06	149294408	0.00451	0.0840218	0.143801	0.657627
rs10483936	ch14	79442984	0.000647	0.0843217	0.483099	0.262849
rs150271	ch05	57765128	0.00932	0.0845119	0.52961	0.317978
rs6929672	ch06	18208225	0.0287	0.084571	0.802636	0.000322349
rs10505042	ch08	104392752	0.00932	0.0866243	0.923698	0.586162
rs1531023	ch14	24810815	0.0285	0.0883076	0.445781	0.326137
rs244991	ch05	155236877	0.0482	0.0888241	0.299355	0.878541
rs10501116	ch11	29836606	0.00377	0.0895778	0.735166	0.00100664
rs2102649	ch03	18598294	0.0462	0.0895778	0.136552	0.484307
rs1033440	ch06	22452192	0.00937	0.0900382	0.954338	0.155039
rs1522083	ch11	33775926	0.00273	0.0905784	0.705496	0.656198
rs1448113	ch02	106926450	0.0455	0.0907555	0.83859	0.946302
rs2765248	ch01	62441403	0.00919	0.0920758	0.120917	0.206891
rs1922395	ch12	77397904	0.000205	0.0921679	0.441099	0.768589
rs6651477	ch08	18983547	0.0233	0.0936616	0.650227	0.210708
rs1374172	ch09	12018131	0.00301	0.0941263	0.674243	0.396248
rs10510597	ch03	27825949	0.00753	0.0942005	0.27816	0.935547
rs9327764	ch05	136207976	0.0272	0.0942024	0.397706	0.858352
rs1930253	ch09	109807073	0.00191	0.0968842	0.635194	0.887248
rs10494032	ch01	105923134	0.0183	0.0986659	0.940401	0.435278
rs1820527	ch03	108707836	0.000568	0.0990673	0.17091	0.79381
rs187115	ch11	35132735	6.25e-05	0.0995459	0.810887	0.47046
rs1336820	ch11	29782719	0.00759	0.102527	0.347013	0.104879
rs1861434	ch02	36987048	0.00763	0.104573	0.841448	0.936266
rs379579	ch02	225729560	0.00815	0.108042	0.413429	0.0928065
rs1423852	ch16	79466262	0.00759	0.108959	0.393591	0.40095
rs7841308	ch08	59092187	0.00433	0.109156	0.147838	0.042082
rs1938368	ch01	102366578	0.0423	0.109525	0.485405	0.219855
rs1684153	ch06	2204327	0.028	0.110261	0.561637	0.841023
rs10483153	ch22	27727305	0.0455	0.111227	0.268538	0.524624
rs10511260	ch03	108715787	6.33e-05	0.112142	0.190516	0.79381
rs1408550	ch01	154908901	0.0278	0.112368	0.82618	0.111457
rs1941384	ch18	23988934	0.00349	0.112598	0.355392	0.0968619
rs10503242	ch08	4066813	0.00902	0.114215	0.542402	0.668948
rs1393377	ch03	79938856	0.00556	0.115487	0.388218	0.964365
rs10511122	ch03	79924453	0.00658	0.115487	0.388218	0.964365
rs669172	ch06	41467536	0.00109	0.116051	0.679778	0.293124
rs10492263	ch12	114023812	0.00649	0.117172	0.0154198	0.563724
rs723184	ch22	26287071	0.0348	0.117511	0.12824	0.991066
rs879716	ch03	141534958	0.00465	0.119041	0.633226	0.147819
rs1022772	ch09	38425825	0.00349	0.11955	0.684979	0.201897
rs1605133	ch02	116827451	0.0343	0.11955	0.283136	0.201897
rs2088042	ch09	14707887	0.00468	0.120355	0.429784	0.408288
rs10496687	ch02	133102993	0.0237	0.120931	0.973122	0.756045
rs524681	ch13	95560106	0.00937	0.121347	0.793364	0.506967
rs10496158	ch02	68122523	0.00796	0.121479	0.140442	0.754711
rs1481255	ch04	67657818	0.00427	0.121558	0.0965784	0.325572
rs10492797	ch16	24122453	0.00677	0.121687	0.414752	0.931416
rs10511261	ch03	108685314	0.00286	0.122358	0.826772	0.174784
rs4390197	ch01	107428662	0.0287	0.122683	0.956845	0.9671
rs10502264	ch11	122331521	0.00456	0.123869	0.565178	0.376575
rs10492603	ch13	57769822	0.00328	0.124292	0.244313	0.710464
rs1401228	ch02	35821906	0.00933	0.124338	0.460989	0.165175
rs827536	ch08	104392202	0.000806	0.125209	0.93919	0.640883
rs1305290	ch01	106040204	0.0129	0.126402	0.528437	0.838657
rs2680590	ch08	4074371	0.00953	0.126849	0.793849	0.553404
rs4836160	ch05	124563113	0.0499	0.126851	0.418712	0.592347
rs1445063	ch03	107694794	0.00316	0.127121	0.264525	0.786549
rs1025606	ch12	94862818	0.00933	0.127509	0.498153	0.572387
rs6998993	ch08	34584126	0.00706	0.127959	0.65956	0.978297
rs10513087	ch03	141072566	0.00275	0.129785	0.862747	0.266108
rs10508080	ch13	101417559	0.0027	0.131457	0.682668	0.00940551
rs6956733	ch07	55167241	0.00106	0.132638	0.414752	0.4236
rs2144883	ch20	16273140	0.0253	0.132685	0.738502	0.7169
rs7528588	ch01	158003007	0.00465	0.133544	0.0430431	0.279463
rs1014380	ch20	13043232	0.000236	0.133942	0.679318	0.245749
rs2826753	ch21	21544537	0.000579	0.134929	0.355405	0.19151
rs2064716	ch06	85590286	0.00558	0.136835	0.111016	0.595325
rs10520276	ch04	175558223	0.00463	0.137628	0.594077	0.376575
rs6853067	ch04	38385260	0.00505	0.137838	0.644623	0.811952
rs7588618	ch02	148140754	0.0434	0.13837	0.938819	0.6805
rs999055	ch08	21256652	0.0396	0.138665	0.959384	0.463898
rs1353906	ch12	129005319	0.00202	0.138804	0.895783	0.145155
rs1516391	ch03	2697320	0.00519	0.139427	0.129439	0.123241
rs1074182	ch16	52028858	0.00389	0.141838	0.591839	0.487089
rs4575775	ch02	235358035	0.00421	0.142495	0.0323894	0.574098
rs4754231	ch11	106931339	0.0389	0.143713	0.131826	0.78426
rs10502172	ch11	112704356	0.0106	0.143728	0.131406	0.880069
rs6580288	ch05	139225946	0.0455	0.145019	0.895413	0.330695
rs4954657	ch02	139995680	0.0404	0.145743	0.252152	0.126755
rs8123670	ch20	22408864	0.0488	0.145846	0.682912	0.486685
rs3777980	ch06	117840666	0.00136	0.146313	0.245194	0.900889
rs6586725	ch08	18144157	0.0233	0.146973	0.0777975	0.419165
rs7514892	ch01	189046338	0.000967	0.149208	0.885382	0.37639
rs10510619	ch03	29029842	0.0298	0.149792	0.135129	0.889789
rs951781	ch01	153454610	0.0488	0.150548	0.324104	0.430284
rs3856451	ch02	8737166	0.00804	0.150853	0.353739	0.0969777
rs10518827	ch15	53984294	0.00753	0.151078	0.485713	0.553404
rs1828674	ch12	128994492	0.00443	0.151209	0.687442	0.194982
rs10504191	ch08	56574284	0.00491	0.152865	0.961249	0.795448
rs10498265	ch14	19742349	0.0164	0.152984	0.495222	0.602461
rs10494199	ch01	117503198	0.0159	0.153557	0.224204	0.225209
rs753108	ch16	80286482	0.00468	0.153721	0.177316	0.439142
rs10508150	ch13	104326523	0.00763	0.153722	0.38873	0.519987
rs10494198	ch01	117499034	0.0308	0.153872	0.224204	0.227054
rs10515830	ch05	160984524	0.0378	0.156755	0.137596	0.206346
rs3804882	ch03	7614841	0.00519	0.15696	0.115249	0.861755
rs4148828	ch07	86693181	0.00118	0.157787	0.355405	0.900271
rs953459	ch03	141534779	0.00316	0.158121	0.76137	0.141894
rs953461	ch03	141534870	0.00558	0.158121	0.76137	0.141894
rs2325681	ch06	125516180	0.00253	0.158517	0.226422	0.0773226
rs10503610	ch08	18145035	0.0305	0.158831	0.069132	0.425565
rs10498708	ch06	22327631	0.033	0.15952	0.787651	0.0472332
rs10511292	ch03	112452382	0.00427	0.160197	0.290457	0.000885614
rs3213670	ch02	75804492	0.00535	0.160547	0.00554057	0.747827
rs10494221	ch01	119346266	0.0389	0.160547	0.738502	0.558624
rs4380912	ch08	140614924	0.00804	0.160882	0.540376	0.6494
rs4075701	ch02	116146020	0.00102	0.161056	0.753526	0.262858
rs10498244	ch02	230863338	0.00286	0.161204	0.213126	0.216004
rs9297303	ch08	102411600	0.0027	0.16141	0.970132	0.476866
rs1577566	ch01	163420832	0.00781	0.161447	0.165402	0.921203
rs3098865	ch08	72078538	0.00228	0.164182	0.422289	0.00108341
rs1150574	ch06	11755512	0.0496	0.164383	0.334825	0.519949
rs1694014	ch03	21957437	0.0253	0.164409	0.785295	0.892524
rs625646	ch03	21957623	0.0253	0.164409	0.785295	0.892524
rs2251152	ch04	181935200	0.00953	0.164881	0.994889	0.0607659
rs4806230	ch19	33488516	0.00953	0.168576	0.73803	0.381904
rs726941	ch05	44269535	0.0025	0.170455	0.297459	0.0690626
rs4329041	ch05	143521827	0.0195	0.171382	0.14275	0.186412
rs4361555	ch05	143521724	0.0348	0.171382	0.14275	0.186412
rs10515789	ch05	158438993	0.0126	0.171482	0.0848092	0.441733
rs1443009	ch18	26243663	0.00906	0.173419	0.963665	0.310519
rs10483362	ch14	30330681	0.0201	0.174515	0.630672	0.238468
rs2811666	ch06	92090961	0.00953	0.1771	0.19656	0.312954
rs4664663	ch02	153990272	0.00313	0.178411	0.626714	0.992633
rs10494056	ch01	107259961	0.0186	0.178548	0.228292	0.821553
rs6421910	ch05	136249662	0.00527	0.178805	0.842996	0.751518
rs667404	ch05	160589404	0.0218	0.180962	0.656913	0.0332229
rs905553	ch11	19039555	0.00612	0.182277	0.479788	0.350232
rs10485311	ch06	105445489	0.00763	0.18524	0.569855	0.582024
rs923100	ch08	120084488	0.00547	0.186411	0.0730562	0.131452
rs1124181	ch14	30416317	0.0112	0.187359	0.38438	0.670056
rs1188866	ch06	139269268	0.00685	0.18753	0.553676	0.0618068
rs6595593	ch05	124572229	0.0166	0.188024	0.590058	0.10451
rs753294	ch03	55169996	0.00763	0.188116	0.00381568	0.238725
rs614476	ch06	147647700	0.00729	0.188663	0.171453	0.385591
rs3763599	ch09	128411004	0.00575	0.190194	0.536965	0.74137
rs10520250	ch02	79874994	0.0455	0.190747	0.970132	0.44388
rs6595716	ch05	125871789	0.0412	0.190903	0.836151	0.971182
rs10515716	ch05	154822132	0.0339	0.190944	0.66402	0.745553
rs4958816	ch05	154823631	0.0339	0.190944	0.66402	0.745553
rs6447537	ch04	47014716	0.00219	0.191397	0.115313	0.233946
rs1979113	ch03	29032190	0.0397	0.191941	0.135129	0.935358
rs2775220	ch14	19582612	0.0158	0.196681	0.198954	0.99603
rs6720918	ch02	122873276	0.0348	0.197102	0.802998	0.664628
rs10507589	ch13	53946135	0.00109	0.197533	0.346996	0.915224
rs10486613	ch07	29200102	0.00228	0.197695	0.362604	0.219485
rs757916	ch02	75790098	0.00535	0.197792	0.00792789	0.747827
rs2183493	ch13	57989044	0.00883	0.198032	0.476738	0.451914
rs1412325	ch10	101365730	0.00612	0.199299	0.892307	0.372493
rs1501315	ch16	13044160	0.00937	0.199657	0.211903	0.534605
rs7776042	ch06	19171975	0.014	0.20036	0.142378	0.83767
rs7747296	ch06	41278472	0.0339	0.203666	0.443949	0.291517
rs10495372	ch01	232621144	0.0027	0.204937	0.793364	0.168104
rs7574678	ch02	143454423	0.033	0.2052	0.468807	0.0754346
rs6826477	ch04	96404605	0.0027	0.206246	0.713625	0.857675
rs7901717	ch10	113583908	0.00275	0.207137	0.352062	0.668575
rs10485328	ch06	92124447	0.00547	0.207998	0.200303	0.433256
rs10515711	ch05	154928082	0.0244	0.208183	0.127409	0.436725
rs10490228	ch02	50534676	0.00671	0.209422	0.243556	0.683939
rs1388564	ch14	46340077	0.00937	0.209688	0.722999	0.427826
rs1417367	ch01	52010490	0.00468	0.210939	0.663971	0.785725
rs10502404	ch18	10688511	0.000556	0.210988	0.332163	0.290675
rs511847	ch09	4026061	0.00763	0.211083	0.214702	0.86748
rs7465461	ch08	140619651	0.00658	0.212254	0.507244	0.730483
rs1961261	ch08	140622203	0.00804	0.212254	0.507244	0.730483
rs7290269	ch22	26286785	0.0218	0.213035	0.091117	0.678335
rs6538998	ch12	100496048	0.00864	0.213177	0.810225	0.00631038
rs1044358	ch07	148317599	0.00604	0.213666	0.322035	0.0179219
rs747082	ch08	102397072	0.00468	0.21752	0.952097	0.476866
rs3790200	ch20	19357057	0.0126	0.21959	0.381891	0.904974
rs37192	ch05	142278327	0.0325	0.221178	0.269788	0.502333
rs1393054	ch03	192059163	0.0067	0.222755	0.304739	0.663577
rs7752672	ch06	125629122	0.0065	0.223322	0.365084	0.666741
rs10505359	ch08	120506423	0.00815	0.224566	0.87437	0.946302
rs1038101	ch11	27342515	0.00815	0.225886	0.73267	0.838916
rs1857393	ch09	123576816	0.00462	0.226294	0.54797	0.348695
rs1005706	ch03	141534444	0.00671	0.22692	0.723272	0.158777
rs560392	ch11	86570513	0.00729	0.22885	0.341666	0.312088
rs7524514	ch01	102495776	0.035	0.229044	0.723805	0.235122
rs9691816	ch07	25466431	0.00953	0.229154	0.0855279	0.563724
rs1001862	ch20	22326476	0.0412	0.22922	0.20869	0.748829
rs4135268	ch03	12412237	0.0164	0.229553	0.842389	0.735353
rs2214640	ch05	129651537	0.0167	0.230651	0.118955	0.321741
rs4348870	ch11	33749527	0.00607	0.231562	0.747758	0.949519
rs10496795	ch02	138638405	0.0124	0.232271	0.546271	0.372879
rs7812632	ch08	122960075	0.00322	0.232607	0.365774	0.217448
rs727342	ch13	42876062	0.00328	0.233381	0.885202	0.228986
rs10496668	ch02	128821198	0.029	0.234916	0.175046	0.747898
rs7721549	ch05	144790885	0.0433	0.235542	0.502072	0.803359
rs10504193	ch08	56574727	0.00387	0.235846	0.723805	0.972181
rs940310	ch18	50169279	0.00763	0.236457	0.78087	0.825656
rs10503494	ch08	14253375	0.00468	0.236655	0.533636	0.0495877
rs7513705	ch01	93378370	0.00505	0.237705	0.716484	0.158132
rs6839184	ch04	47044429	0.0027	0.238234	0.115313	0.5591
rs10498692	ch06	19263265	0.0269	0.238752	0.991334	0.439142
rs475385	ch11	116718102	0.0396	0.239666	0.963665	0.34656
rs10520712	ch15	91023075	0.00781	0.241991	0.019495	0.428431
rs2156956	ch07	141650514	0.00944	0.242612	0.761672	0.172655
rs1342729	ch01	117496854	0.0159	0.242783	0.273618	0.363255
rs10490753	ch02	19896325	0.00176	0.242851	0.104638	0.87017
rs2938392	ch03	12409608	0.0411	0.243296	0.760325	0.713171
rs10489080	ch04	9869696	0.00766	0.243433	0.850618	0.883965
rs8047318	ch16	87211447	0.00801	0.244028	0.31454	0.0392735
rs3807496	ch07	16594595	0.00159	0.244376	0.318665	0.264386
rs9296622	ch06	13310598	0.0393	0.244941	0.698481	0.786899
rs1958964	ch14	39234020	0.00361	0.24689	0.154462	0.544832
rs10520624	ch15	84722099	0.000512	0.248853	0.389933	0.223952
rs1551108	ch01	105255655	0.0116	0.249022	0.776291	0.968998
rs10494305	ch01	153213133	0.0455	0.250128	0.301819	0.430775
rs9302934	ch17	66898936	0.00102	0.250681	0.173978	0.094499
rs1347922	ch05	124569351	0.0442	0.251587	0.171172	0.645902
rs9297780	ch08	130091921	0.00902	0.251862	0.861319	0.0461941
rs10512597	ch17	70211428	0.00202	0.252099	0.761013	0.608467
rs6459525	ch06	17262260	0.0106	0.252474	0.0447613	0.870327
rs10510690	ch03	37500570	0.0114	0.252572	0.253379	0.569676
rs10510691	ch03	37500765	0.0231	0.252572	0.253379	0.569676
rs10505665	ch08	137892147	0.00157	0.255752	0.107117	0.739553
rs7776065	ch06	25853721	0.00944	0.257144	0.274873	0.482626
rs2522331	ch07	82577565	0.00496	0.258428	0.308329	0.442744
rs3848731	ch20	44354555	0.00905	0.260093	0.408716	0.997448
rs1984973	ch11	115665386	0.0244	0.260532	0.829203	0.153036
rs6910080	ch06	92125869	0.00547	0.261134	0.172072	0.2691
rs2037824	ch11	106914720	0.0294	0.263019	0.916007	0.443932
rs10518016	ch04	67664500	0.00423	0.26387	0.144232	0.0867451
rs1442095	ch04	47020324	0.0015	0.264591	0.115313	0.783059
rs2392151	ch07	32663922	0.00607	0.26594	0.476738	0.382641
rs10484431	ch06	26034653	0.0343	0.266822	0.369339	0.668682
rs1469684	ch05	150638137	0.0269	0.267996	0.847752	0.752412
rs661614	ch13	102149553	0.00717	0.268107	0.240226	0.26471
rs7763069	ch06	1669790	0.0495	0.268675	0.683276	0.545505
rs10515180	ch05	73746920	0.00919	0.269668	0.39321	0.920959
rs953422	ch05	144959259	0.0287	0.27188	0.227458	0.893317
rs965989	ch11	103575576	0.0164	0.272235	0.268538	0.160444
rs10494222	ch01	119478475	0.0325	0.273438	0.48782	0.817435
rs6586897	ch08	20079679	0.0325	0.273638	0.720708	0.83688
rs482378	ch09	105506290	0.00753	0.274862	0.698082	0.208021
rs10505091	ch08	107023384	0.00228	0.275098	0.720158	0.0221698
rs1517867	ch15	34341199	0.000644	0.275287	0.497064	0.307831
rs1819497	ch01	186907916	0.00113	0.276162	0.935781	0.766786
rs2272432	ch06	139280292	0.0065	0.27623	0.729264	0.777928
rs2333537	ch14	28645046	0.0482	0.276476	0.0723495	0.524353
rs2095245	ch22	24246337	0.00671	0.277223	0.15776	0.388218
rs10496515	ch02	116787443	0.00541	0.27926	0.422289	0.826052
rs1048451	ch09	97139096	0.00496	0.279507	0.14723	0.0596953
rs10519652	ch15	27516355	0.00805	0.279988	0.749201	0.393148
rs953142	ch11	33768610	0.00326	0.28033	0.927351	0.199082
rs6659907	ch01	206027148	0.00316	0.281257	0.798583	0.0491425
rs10489069	ch04	9954937	0.00548	0.281421	0.331551	0.156832
rs10510989	ch03	69823883	0.00354	0.281584	0.676719	0.00716082
rs781668	ch04	57666068	0.000118	0.282863	0.377169	0.751514
rs524738	ch06	163459416	0.00389	0.283632	0.856316	0.00351417
rs455434	ch13	92486997	0.00971	0.285092	0.515586	0.210265
rs7371043	ch02	136810668	0.0175	0.285868	0.598784	0.847573
rs2385521	ch08	124928563	0.00308	0.288762	0.54174	0.574918
rs1699380	ch04	130392186	0.00226	0.289087	0.722397	0.169451
rs2421357	ch02	125477128	0.0423	0.290542	0.566936	0.861215
rs728269	ch03	64891163	0.00468	0.291478	0.443664	0.315314
rs2046875	ch04	157622131	0.00729	0.291478	0.637553	0.493738
rs10510493	ch03	19692203	0.0325	0.291778	0.325343	0.524624
rs10490590	ch02	146851588	0.033	0.292694	0.744527	0.146239
rs10491807	ch09	105495281	0.0027	0.292753	0.829251	0.64564
rs10485660	ch20	37825693	0.00439	0.293944	0.925522	0.80142
rs9296934	ch06	9790076	0.0339	0.294503	0.226283	0.783059
rs10492929	ch01	5147985	0.00535	0.294925	0.869814	0.230725
rs4741013	ch09	1022153	0.00136	0.295464	0.228803	0.0317415
rs35528	ch05	126723026	0.0159	0.296248	0.077829	0.0455262
rs1479640	ch01	160680031	0.00637	0.297063	0.214103	0.884372
rs2235960	ch14	85098217	0.00113	0.297088	0.393036	0.605813
rs9287439	ch02	135703493	0.0201	0.297178	0.209247	0.314508
rs10515565	ch05	145597900	0.00864	0.298104	0.0155056	0.0162135
rs7622538	ch03	25389941	0.0455	0.298202	0.549311	0.0666755
rs6812005	ch04	30488043	0.00527	0.298766	0.161669	0.309818
rs7192735	ch16	72798406	0.00971	0.299195	0.773224	0.0514032
rs1989458	ch21	19956963	0.000115	0.299863	0.513206	0.89437
rs10499206	ch06	139311688	0.00541	0.300077	0.729264	0.925614
rs747357	ch04	9829147	0.00793	0.301042	0.958447	0.747862
rs1151380	ch13	100553186	0.00596	0.301185	0.895783	0.879412
rs7553400	ch01	165336319	0.00877	0.301329	0.557744	0.388581
rs10494522	ch01	176337814	0.00759	0.301521	0.864418	0.269841
rs624201	ch06	41465756	0.0326	0.30177	0.86706	0.97462
rs1391659	ch06	156076512	0.00465	0.302274	0.298646	0.691762
rs2058318	ch19	61554788	0.00519	0.302289	0.361309	0.913601
rs6100902	ch20	58444095	0.00275	0.303915	0.196673	0.502866
rs9302382	ch16	19424522	0.00208	0.304092	0.0507015	0.467387
rs3776998	ch05	153778031	0.0168	0.304713	0.0885227	0.670006
rs2694403	ch12	104463677	0.00468	0.306455	0.647116	0.318845
rs41692	ch07	120228819	0.00427	0.3066	0.201704	0.332877
rs10496503	ch02	116235911	0.0209	0.306909	0.6352	0.103414
rs1385540	ch01	172067069	0.000929	0.308195	0.0515654	0.0451731
rs777083	ch01	105812908	0.0489	0.308791	0.431599	0.328321
rs10489316	ch01	172072678	0.00323	0.309581	0.0466832	0.0411091
rs2282729	ch01	172071715	0.00323	0.309581	0.0466832	0.0411091
rs6697701	ch01	172068187	0.00323	0.309581	0.0466832	0.0411091
rs6697801	ch01	172068276	0.0065	0.309581	0.0466832	0.0411091
rs7973936	ch12	62619912	0.00465	0.310464	0.585418	0.760701
rs1328111	ch01	157539964	0.0411	0.314894	0.390418	0.0936799
rs7808951	ch07	8566831	0.00919	0.31587	0.712369	0.238725
rs10483354	ch14	30500092	0.0356	0.315906	0.656913	0.374841
rs610264	ch06	83595316	0.00468	0.316124	0.0600005	0.796941
rs10509323	ch10	72020785	0.00163	0.316214	0.28419	0.816071
rs10515715	ch05	154824202	0.0201	0.320546	0.402561	0.878599
rs9306960	ch04	38110289	0.00793	0.321948	0.462996	0.449868
rs10485587	ch20	18898921	0.0495	0.32313	0.611763	0.464919
rs6734514	ch02	168867066	0.00556	0.323372	0.548626	0.595062
rs631179	ch04	130768732	0.00459	0.323529	0.0686901	0.0861952
rs3011399	ch10	122491477	0.000162	0.323874	0.0970524	0.524717
rs1916792	ch11	114231222	0.000581	0.324155	0.0539181	0.6629
rs10515616	ch05	147919155	0.0376	0.324582	0.78075	0.892881
rs6106144	ch20	19777492	0.00815	0.324632	0.502883	0.614593
rs715260	ch04	9804415	0.00443	0.324845	0.566936	0.554412
rs784502	ch03	39173944	0.00785	0.324911	0.0262745	0.244507
rs1989296	ch14	93975156	0.00505	0.326075	0.997753	0.602461
rs6736430	ch02	228713178	0.00658	0.328261	0.171204	0.858352
rs7297530	ch12	99947581	0.00649	0.328718	0.953621	0.180182
rs6100919	ch20	58462850	0.00162	0.330261	0.402561	0.433291
rs1012840	ch01	108370880	0.0291	0.33044	0.417477	0.555895
rs3913911	ch10	83006311	0.00706	0.331873	0.211799	0.377224
rs10515643	ch05	150254272	0.00134	0.333044	0.687442	0.499947
rs7566605	ch02	118552255	0.0294	0.333162	0.526411	0.590357
rs1044836	ch02	114181007	0.0253	0.333692	0.000186882	0.164152
rs7738834	ch06	79215706	0.000347	0.334822	0.449158	0.392422
rs10498802	ch06	55264471	0.00855	0.337567	0.538546	0.306186
rs10503617	ch08	18474753	0.0067	0.338185	0.977841	0.466708
rs967496	ch02	153910460	0.000604	0.338213	0.0645149	0.177773
rs3002309	ch01	210933027	0.00932	0.338415	0.443601	0.02573
rs1251575	ch01	76269805	0.00793	0.338728	0.227083	0.509706
rs1933089	ch01	165306356	0.00182	0.339096	0.384306	0.97616
rs10230672	ch07	82593245	0.00384	0.340529	0.566893	0.742995
rs10238431	ch07	82594863	0.00384	0.340529	0.566893	0.742995
rs10517224	ch04	30830876	0.00406	0.340634	0.523002	0.894836
rs1956798	ch14	25197929	0.0397	0.341166	0.63596	0.845722
rs2215076	ch22	15570421	0.0499	0.34142	0.00584929	0.554216
rs4685929	ch03	5424157	0.00304	0.342188	0.619164	0.718441
rs2421973	ch02	118118090	0.0348	0.343892	0.698082	0.582024
rs707496	ch02	124257236	0.0455	0.343892	0.698082	0.582024
rs9328341	ch06	5972081	0.0277	0.344658	3.19685e-05	1.70534e-06
rs8094090	ch18	28364302	0.00815	0.345196	0.193277	0.794803
rs861070	ch12	124530368	0.00654	0.345819	0.185596	0.0609887
rs224013	ch09	20313846	0.000682	0.346264	0.900053	0.225767
rs1350867	ch03	28724477	0.0237	0.346476	0.958166	0.440247
rs1983032	ch15	69696608	0.00815	0.34651	0.443949	0.215148
rs10500656	ch11	5879658	0.00919	0.346886	0.224549	0.440634
rs4576712	ch10	65576959	0.00717	0.347742	0.496303	0.86475
rs3218491	ch07	151791396	0.000967	0.348244	0.564764	0.150229
rs1614188	ch07	107258160	0.00286	0.351853	0.000560205	0.566985
rs1107277	ch16	57044794	0.00671	0.35261	0.569855	0.936266
rs9310737	ch03	24339870	0.00671	0.354206	0.368532	0.70286
rs1184360	ch18	22844248	0.00357	0.354263	0.566768	0.60736
rs10494229	ch01	119941159	0.0443	0.354649	0.251661	0.246804
rs9313446	ch05	168530765	0.00253	0.355534	0.455971	0.769705
rs6986817	ch08	133334803	0.00456	0.356312	0.298995	0.747391
rs10517571	ch04	154672536	0.00391	0.35651	0.639313	0.18228
rs6973742	ch07	25924430	0.00863	0.357259	0.943787	0.677916
rs2326366	ch06	3923256	0.0133	0.357376	0.337227	0.435162
rs6825888	ch04	9799003	0.00953	0.357585	0.95333	0.518026
rs10495773	ch02	29763739	0.00389	0.358299	0.750122	0.603663
rs1248477	ch01	79064589	0.00462	0.358321	0.328804	0.295275
rs7525248	ch01	93540544	0.00654	0.359403	0.648795	0.548611
rs842392	ch13	46175100	0.000161	0.359664	0.926863	0.253917
rs4678509	ch03	35829122	0.0124	0.36043	0.947826	0.184189
rs4440077	ch03	35821516	0.0201	0.36043	0.947826	0.184189
rs1041355	ch09	122397215	0.00864	0.36119	0.176207	0.792062
rs1368385	ch05	147875312	0.0221	0.363025	0.529799	0.218488
rs2709914	ch07	82578259	0.00734	0.363269	0.489592	0.864444
rs2505585	ch10	36888999	0.0137	0.363775	0.77941	0.301258
rs10502031	ch11	103669592	0.0499	0.364842	0.268538	0.176018
rs7656180	ch04	23415175	0.00427	0.3652	0.624457	0.479662
rs10496931	ch02	143151003	0.0235	0.365735	0.174946	0.239441
rs4603704	ch02	143150916	0.0253	0.365735	0.174946	0.239441
rs7567009	ch02	143156493	0.0272	0.365735	0.174946	0.239441
rs10508459	ch10	13403052	0.00706	0.367154	0.123484	0.480404
rs853343	ch06	14273184	0.0411	0.367436	0.451655	0.0179219
rs853353	ch06	14278110	0.0482	0.367436	0.451655	0.0179219
rs10502115	ch11	108575113	0.0027	0.367848	0.41589	0.0779148
rs2126771	ch10	61050759	0.000156	0.368333	0.387015	0.508177
rs6430043	ch02	144417737	0.00365	0.368849	0.012141	0.193061
rs4668044	ch02	168867277	0.00519	0.369448	0.397522	0.531733
rs10511459	ch09	4403179	0.0056	0.369848	0.692629	0.850875
rs1105911	ch03	188900097	0.00343	0.370731	0.962695	0.439456
rs10484080	ch14	100776022	0.00666	0.372909	0.276592	0.473171
rs17029373	ch04	100992237	0.00815	0.375284	0.549311	0.647803
rs6788933	ch03	177333822	0.00176	0.380331	0.295423	0.167823
rs10483306	ch14	25627199	0.033	0.380331	0.411712	0.415554
rs1742923	ch06	6186007	0.000967	0.380394	0.207594	0.699572
rs1573134	ch06	16983447	0.0253	0.380783	2.04336e-28	0.768131
rs9290973	ch03	192293952	0.00433	0.381254	0.303386	0.844793
rs7613062	ch03	192289470	0.00982	0.381254	0.303386	0.844793
rs245615	ch16	58648680	0.00376	0.382638	0.301393	0.038243
rs3734504	ch06	2358791	0.0489	0.38596	0.628847	0.672126
rs1520669	ch03	100455719	0.00433	0.386968	0.891346	0.800428
rs986881	ch06	104570826	0.00326	0.387481	0.167847	0.198823
rs1517100	ch01	186517828	0.000818	0.387525	0.829003	0.897174
rs1517097	ch01	186516308	0.00228	0.387525	0.829003	0.897174
rs10513595	ch03	164160595	0.00159	0.387829	0.390418	0.429043
rs1002408	ch01	155903329	0.0396	0.391792	0.0248566	0.427768
rs1367590	ch07	136437104	0.00851	0.392096	0.616489	0.680723
rs10485557	ch20	16474628	0.026	0.392355	0.414752	0.00293578
rs9290965	ch03	192250401	0.00626	0.392805	0.272117	0.644084
rs4143614	ch07	42286731	0.00427	0.393176	0.0140521	0.575817
rs1589346	ch03	100412110	0.00175	0.393286	0.702012	0.230139
rs4981194	ch14	33042294	0.032	0.394825	0.177176	0.117334
rs1817124	ch15	85096695	0.00165	0.398334	0.976325	0.569514
rs35130	ch05	6060423	0.00262	0.399513	0.522239	0.86647
rs2546656	ch05	135716627	0.00953	0.399793	0.121125	0.442311
rs987124	ch18	24471349	0.00323	0.400445	0.910737	0.388432
rs10510029	ch10	119258239	0.00389	0.400479	0.647116	0.732937
rs7678596	ch04	176698977	0.00664	0.401347	0.0645149	0.543302
rs1343274	ch01	112587075	0.0253	0.401414	0.767666	0.838916
rs1075263	ch06	71174282	0.00219	0.403394	0.186403	0.810219
rs10493398	ch01	66386759	0.000607	0.404051	0.160817	0.150759
rs10493399	ch01	66387024	0.00541	0.404051	0.160817	0.150759
rs10511018	ch03	71557386	0.00427	0.404146	0.598642	0.371971
rs1865863	ch03	78886474	0.000161	0.405091	0.228312	0.539794
rs3906823	ch04	46983146	0.00953	0.407884	0.356799	0.840674
rs2447822	ch05	126963995	0.0201	0.407884	0.55624	0.882669
rs2738100	ch08	6780991	0.00389	0.41028	0.378944	0.709524
rs10489979	ch02	151507520	0.0186	0.410344	0.213768	0.820763
rs4459845	ch03	127400326	0.00607	0.410525	0.0535358	0.0695026
rs1972421	ch11	111583330	0.0294	0.412191	0.87514	0.860469
rs10516161	ch04	57777663	0.00468	0.412253	0.581228	0.440551
rs10484618	ch06	63004251	0.00157	0.412489	0.630407	0.715885
rs6681392	ch01	151609785	0.0394	0.413056	0.324574	0.289073
rs1023714	ch05	147604459	0.0295	0.413217	0.665016	0.151126
rs9294111	ch06	79210786	0.00766	0.414502	0.424278	0.41686
rs1880791	ch07	136423119	0.000512	0.415045	0.112102	0.756045
rs3763188	ch06	139288769	0.00873	0.415695	0.635427	0.575415
rs7610892	ch03	24006217	0.0423	0.416036	0.00743124	0.107243
rs1478396	ch05	150339598	0.015	0.416238	0.380346	0.0507246
rs10513635	ch03	168951339	0.00228	0.416741	0.491816	0.726016
rs869271	ch18	10706160	0.00796	0.416816	0.279363	0.118564
rs10499612	ch07	38895071	0.00932	0.418304	0.61868	0.203174
rs3770564	ch02	216696986	0.00604	0.418469	0.911859	0.629278
rs20301	ch22	32308148	0.0499	0.418729	0.592027	0.89539
rs2868083	ch19	37556405	0.00729	0.418893	0.158428	0.430891
rs1018788	ch22	32530698	0.0196	0.419037	0.853379	0.794066
rs763829	ch02	125916496	0.0325	0.419619	0.472972	0.565999
rs7323534	ch13	36948451	0.00491	0.419838	0.222907	0.632942
rs2041974	ch19	37542986	0.00791	0.419873	0.14469	0.465848
rs1432913	ch05	147879385	0.00563	0.420314	0.701166	0.963649
rs275838	ch19	53558026	0.00451	0.421223	0.7314	0.716109
rs10497034	ch02	149080283	0.00654	0.421388	0.184373	0.793705
rs1892979	ch11	112369739	0.00805	0.421809	0.728907	0.465024
rs721919	ch14	97240364	0.000789	0.422694	0.257983	0.756988
rs1874981	ch03	7147721	0.00753	0.423295	0.294219	0.629943
rs9326953	ch05	114576986	0.00649	0.423663	0.928772	0.137656
rs7792319	ch07	18940252	0.00276	0.425077	0.381564	0.483426
rs2021783	ch06	32152829	0.00604	0.426921	0.326615	0.969923
rs1504109	ch18	24475695	0.0022	0.426987	0.910737	0.427973
rs1504107	ch18	24479082	0.00323	0.426987	0.910737	0.427973
rs1941325	ch18	24499034	0.00323	0.426987	0.910737	0.427973
rs1941331	ch18	24500049	0.00323	0.426987	0.910737	0.427973
rs10494087	ch01	108328642	0.0183	0.42837	0.992659	0.701273
rs10484560	ch06	32406115	0.000393	0.429286	0.492969	0.0946982
rs10514931	ch05	61320855	4.46e-05	0.429524	0.949786	0.311911
rs698800	ch02	44602438	0.00389	0.43008	0.703787	0.796315
rs10515941	ch02	201468990	0.00729	0.430105	0.38873	0.305558
rs7162571	ch15	79800433	0.00649	0.431042	0.777893	0.966998
rs10490430	ch02	17035773	0.00965	0.433544	0.926405	0.347046
rs10515457	ch05	132678770	0.0201	0.433673	0.895413	0.884693
rs4623452	ch08	2610454	0.00781	0.434806	0.830186	0.703376
rs1841141	ch03	55140801	0.00389	0.435411	0.00554057	0.280422
rs706417	ch01	58597254	0.00248	0.43569	0.515909	0.722799
rs965193	ch02	118105813	0.0325	0.435933	0.680962	0.582024
rs4368110	ch15	45465245	0.00412	0.43613	0.198545	0.690903
rs2281428	ch20	23348050	0.0495	0.436752	0.0155056	0.00127709
rs1156845	ch01	56921716	0.000199	0.437086	0.510212	0.321149
rs4732831	ch08	26641094	0.0385	0.438191	0.641805	0.446248
rs7719533	ch05	144566270	0.000355	0.44068	0.642983	0.685296
rs2305448	ch12	43291091	0.00919	0.440985	0.190056	0.316111
rs2505593	ch10	36903981	0.00322	0.441266	0.484832	0.0984117
rs1917479	ch11	103016430	0.0227	0.441408	0.420472	0.946739
rs857946	ch21	37931173	0.00349	0.441441	0.559987	0.668948
rs1476991	ch07	29293282	0.0027	0.442472	0.582562	0.982305
rs175449	ch14	74660599	0.00864	0.442612	0.262779	0.330695
rs2373504	ch11	79960012	0.00851	0.443109	0.581488	0.648608
rs2295200	ch06	71290272	0.00219	0.444297	0.41509	0.810219
rs9283835	ch06	71300073	0.00219	0.444297	0.41509	0.810219
rs9294876	ch06	71308142	0.00219	0.444297	0.41509	0.810219
rs1003599	ch17	61980381	0.00175	0.444849	0.376131	0.817435
rs3922808	ch03	133362286	0.00228	0.444928	0.238179	0.970674
rs6030088	ch20	40312997	0.00877	0.445083	0.914752	0.259818
rs9290501	ch03	175680803	0.00953	0.445493	0.417613	0.219745
rs727336	ch20	40318090	0.00637	0.446233	0.403174	0.400847
rs1779866	ch01	61194420	0.00416	0.446406	0.209198	0.0668848
rs10485281	ch06	81727391	0.00406	0.446935	0.294219	0.352471
rs962215	ch14	25707678	0.0422	0.447679	0.511727	0.230385
rs10495879	ch02	38604809	0.00211	0.448052	0.0433465	0.930635
rs2217167	ch02	49426382	0.00763	0.448712	0.770036	0.719766
rs1317916	ch07	43612751	0.00705	0.449361	0.302209	0.217242
rs10503416	ch08	11024963	0.0027	0.449563	0.36086	0.651619
rs3942434	ch03	139483793	0.0027	0.449711	0.00283593	0.479541
rs1268524	ch01	157283331	0.0294	0.450111	0.141045	0.880129
rs9283119	ch06	149228035	0.00877	0.450661	0.102794	0.048184
rs1524118	ch01	105875211	0.0277	0.452204	0.523966	0.718183
rs2503185	ch01	66173422	0.00491	0.452418	0.0481672	0.15354
rs1338443	ch06	19366877	0.00864	0.454097	0.702012	0.352582
rs2097229	ch07	141543378	0.00666	0.456442	0.843289	0.699572
rs2300525	ch14	80567146	0.00313	0.457385	0.387672	0.769727
rs2300526	ch14	80567220	0.00313	0.457385	0.387672	0.769727
rs1368387	ch05	147876501	0.0499	0.457994	0.968398	0.119658
rs1033210	ch02	147630078	0.00815	0.458377	0.451655	0.171451
rs10508468	ch10	13958759	0.00182	0.458651	0.366837	0.0278901
rs10502708	ch18	34676501	0.0078	0.459497	0.926941	0.326509
rs10497088	ch02	152619372	0.0196	0.459767	0.939596	0.779612
rs4848607	ch02	120999954	0.0294	0.460593	0.4511	0.233263
rs10507388	ch13	29078894	0.00451	0.460974	0.0972304	0.913659
rs1938685	ch11	68986259	0.00658	0.461112	0.704178	0.911194
rs763502	ch07	11094455	0.00176	0.464416	0.982391	0.137626
rs1160554	ch08	13446187	0.0231	0.464976	0.972101	0.668575
rs964018	ch03	26813337	0.00521	0.466696	0.293317	0.0883881
rs6668589	ch01	119983119	0.00591	0.466809	0.432721	0.878541
rs10495323	ch01	228890849	0.00604	0.467421	0.0338706	0.0694718
rs1441975	ch02	151021989	0.0412	0.467901	0.744527	0.987948
rs1467468	ch20	55465932	0.00548	0.468815	0.437956	0.707223
rs3923926	ch15	28115352	0.00793	0.469207	0.542551	0.250067
rs954709	ch04	167317424	0.00706	0.469837	0.144962	0.317978
rs10514757	ch03	115786843	0.0027	0.472243	0.315528	0.409206
rs4129599	ch12	94609411	0.000471	0.472401	0.59746	0.909004
rs1560496	ch11	126914010	0.00109	0.472857	0.0491609	0.686834
rs1370509	ch02	118985658	0.0262	0.473378	0.894088	0.550156
rs745138	ch08	137133116	0.00465	0.473614	0.119064	0.0515995
rs5754224	ch22	31428657	0.0143	0.474619	0.0424081	0.817435
rs2026893	ch13	41294618	0.00666	0.475366	0.412676	0.684531
rs10507500	ch13	41297780	0.00953	0.475366	0.412676	0.684531
rs2076083	ch22	35237224	0.00019	0.475689	0.840562	0.141264
rs175072	ch14	74572580	0.00162	0.478997	0.262779	0.217135
rs175071	ch14	74567930	0.00226	0.478997	0.262779	0.217135
rs1416834	ch01	24231966	0.00685	0.479311	0.531178	0.217869
rs7336705	ch13	100913621	0.00902	0.481371	0.415191	0.427768
rs10503809	ch08	26989041	0.00511	0.481641	0.125813	0.517859
rs9284423	ch18	36256475	0.00666	0.482255	0.0603815	0.268327
rs693248	ch06	117593304	0.00389	0.482705	0.597455	0.358544
rs10494904	ch01	205271716	0.00349	0.486986	0.239446	0.591393
rs527828	ch11	105756688	0.0389	0.486986	0.239446	0.858735
rs10272438	ch07	33012074	0.00389	0.488119	0.0496365	0.48197
rs4669244	ch02	8261609	0.00953	0.489919	0.601281	0.258982
rs9296594	ch06	48452705	0.000261	0.490788	0.276592	0.632079
rs9296593	ch06	48452618	0.00796	0.490788	0.276592	0.632079
rs2071822	ch06	36932079	0.0212	0.491794	0.152068	0.781894
rs138365	ch22	37114176	0.00666	0.49271	0.5892	0.9085
rs9308192	ch04	146951703	0.00971	0.493765	0.278352	0.234978
rs10514905	ch05	60563884	0.00286	0.495534	0.1595	0.135888
rs1998570	ch13	36704556	0.00804	0.495573	0.356399	0.921767
rs10496774	ch02	138123290	0.0455	0.495752	0.73267	0.0683494
rs10496776	ch02	138130155	0.0455	0.495752	0.73267	0.0683494
rs10496778	ch02	138144725	0.0455	0.495752	0.73267	0.0683494
rs9310653	ch03	21698551	0.0482	0.495972	0.358484	0.506967
rs1405406	ch03	74028814	0.00175	0.496336	0.73431	0.47545
rs4492992	ch15	28055234	0.00162	0.496736	0.417276	0.871162
rs2278075	ch16	76848674	0.00855	0.496765	0.988078	0.678335
rs711364	ch05	127028593	0.0423	0.49794	0.276632	0.077433
rs10505630	ch08	135866148	0.00131	0.498211	0.644677	0.00590089
rs6943150	ch07	42276297	0.00883	0.498562	0.687849	0.0689301
rs10510257	ch03	3321138	0.00815	0.499735	0.359409	0.515422
rs9327510	ch05	128600102	0.0495	0.499799	0.60191	0.0956973
rs2305484	ch02	108363548	0.0137	0.499881	0.749201	0.53052
rs4131134	ch04	47495437	0.00717	0.500617	0.42112	0.102984
rs10498266	ch14	19761450	0.0168	0.501373	0.199586	0.795407
rs167078	ch09	90667237	0.00188	0.501445	0.262153	0.405904
rs928769	ch21	38559299	0.00116	0.501487	0.11972	0.511325
rs1561785	ch08	58106161	0.00273	0.50174	0.794243	0.396216
rs785046	ch02	115090447	0.0469	0.502473	0.508558	0.0117382
rs10485226	ch06	100313402	0.00944	0.504868	0.691393	0.127602
rs6939054	ch06	20506816	0.0209	0.505604	0.549311	0.459309
rs10484436	ch06	26345134	0.0218	0.506259	0.00782759	0.338594
rs2050950	ch06	26342862	0.0218	0.506259	0.00782759	0.338594
rs1056562	ch11	117630835	0.00591	0.508326	0.454863	0.263309
rs10496998	ch02	147509506	0.0322	0.509535	0.966219	0.23349
rs1844357	ch08	82801079	0.00462	0.509736	0.0055716	0.863113
rs1997824	ch20	18835431	0.0499	0.510044	0.626099	0.479541
rs7814862	ch08	133379412	0.00932	0.511036	0.226122	0.827059
rs209354	ch05	161450148	0.0196	0.511521	0.0433362	0.504939
rs10491820	ch09	27866714	0.00451	0.511693	0.013749	0.34656
rs1864956	ch05	155259390	0.0442	0.514985	0.162944	0.116404
rs10506569	ch12	68384132	0.00175	0.516866	0.487033	0.0701211
rs1495969	ch06	19546664	0.0466	0.518967	0.875117	0.141264
rs3104752	ch16	51160634	0.00607	0.520116	0.0647643	0.9085
rs10494157	ch01	113603080	0.0219	0.52062	0.537536	0.780274
rs1171086	ch13	35410158	0.00781	0.521012	0.196474	0.00674903
rs950370	ch02	6855389	0.00815	0.521839	0.58805	0.863181
rs10493488	ch01	72104806	0.00649	0.5234	0.605134	0.828765
rs1556016	ch01	195047483	0.00863	0.523863	0.455333	0.799316
rs10510669	ch03	35963039	0.0253	0.525679	0.920434	0.0689498
rs7666212	ch04	46974544	0.00406	0.526173	0.289211	0.840674
rs9291304	ch04	46970384	0.00607	0.526173	0.289211	0.840674
rs2186584	ch11	95608308	0.00158	0.526988	0.292374	0.494111
rs2420660	ch10	121935628	0.00902	0.527519	0.486447	0.662957
rs1484237	ch10	106945071	0.00863	0.528487	0.12951	0.319449
rs10514686	ch03	31399282	0.0017	0.528611	0.11299	0.317978
rs4896266	ch06	137755382	0.00591	0.528944	0.119509	0.856106
rs689322	ch01	54979530	0.000694	0.530228	0.715037	0.557564
rs240358	ch22	32390938	0.0376	0.53077	0.270418	0.754072
rs10520292	ch02	81119185	0.0218	0.531648	0.99521	0.77393
rs201546	ch20	21915950	0.0455	0.532232	0.839251	0.285144
rs746875	ch03	24229554	0.0348	0.533727	0.87188	0.2708
rs2975533	ch08	131643437	0.00558	0.534667	0.660144	0.771187
rs425160	ch13	32442511	0.00443	0.534982	0.850565	0.235323
rs10495046	ch01	213806297	0.00468	0.538792	0.792814	0.584957
rs4131188	ch03	148183075	0.00736	0.538841	0.083161	0.260766
rs998118	ch18	33584841	0.00685	0.53951	0.910737	0.876356
rs10484442	ch06	26663858	0.00387	0.539536	0.858729	0.235799
rs10519505	ch15	23395922	0.00763	0.540316	0.911859	0.201311
rs10488164	ch07	132563454	0.00225	0.540347	0.146737	0.148076
rs1345938	ch07	132595122	0.00297	0.542221	0.124088	0.130931
rs9306417	ch22	24623900	0.0243	0.54363	0.447316	0.754711
rs10505595	ch08	133426803	0.00535	0.543711	0.0758611	0.484232
rs2333209	ch14	27511822	0.00556	0.544056	0.117458	0.324416
rs9327463	ch05	127343036	0.0455	0.547078	0.892307	0.928373
rs1427958	ch05	173752129	0.000647	0.547587	0.770772	0.458698
rs10515021	ch17	48035265	0.00558	0.550459	0.00472178	0.500113
rs349930	ch17	48017537	0.00793	0.550459	0.00472178	0.500113
rs4363056	ch06	137039312	0.00326	0.552485	0.284037	0.712153
rs10519817	ch05	124740641	0.0412	0.553336	0.779839	0.430775
rs2327147	ch06	131752090	0.00203	0.553443	0.0775599	0.339574
rs1443023	ch02	185055952	0.00722	0.553569	0.024229	0.934928
rs1326254	ch10	52918996	0.00815	0.554759	0.209724	0.631122
rs724054	ch01	206497681	0.00781	0.555183	0.917834	0.520866
rs2124771	ch14	26935374	0.0164	0.557477	0.801567	0.135888
rs1959880	ch14	26926623	0.0196	0.557477	0.801567	0.135888
rs1188846	ch06	139261083	0.00083	0.558156	0.748056	0.169719
rs140289	ch22	22660881	0.00436	0.558264	0.927642	0.34861
rs784901	ch05	61708490	0.000812	0.558344	0.411712	0.605813
rs736778	ch06	17052555	0.0187	0.558597	0.620172	0.131354
rs292126	ch20	52306917	0.0016	0.558614	0.721322	0.375512
rs1413191	ch13	92011477	0.00634	0.559165	0.564999	0.980972
rs270378	ch06	7707714	0.00465	0.559778	0.423226	0.852128
rs10506219	ch12	41448845	0.00919	0.560035	0.0618415	0.969308
rs2539731	ch05	57109292	0.00356	0.560078	0.518181	0.821863
rs10509729	ch10	100848616	0.00511	0.560855	0.571724	0.433354
rs2850303	ch11	112596440	0.00612	0.561138	0.690547	0.831565
rs10520295	ch02	81132746	0.00671	0.562515	0.816775	0.788932
rs9299191	ch09	110944100	0.00225	0.562853	0.738127	0.248569
rs1192266	ch02	84847858	0.0343	0.563513	0.753968	0.481501
rs10504608	ch08	77125061	0.00134	0.565568	0.827889	0.729947
rs1799437	ch07	3981238	0.00965	0.565817	0.154915	0.479662
rs618663	ch11	100237982	0.00211	0.566591	0.194321	0.346542
rs10485118	ch06	71250258	0.00319	0.566914	0.489908	0.503792
rs10485119	ch06	71302108	0.00319	0.566914	0.489908	0.503792
rs6776332	ch03	3874791	0.00361	0.567797	0.760291	0.990956
rs10515469	ch05	134639971	0.0325	0.567989	0.325343	0.69365
rs1025644	ch03	29306863	0.00966	0.568481	0.670053	0.743866
rs10483394	ch14	31563963	0.00102	0.570828	0.0655774	0.31719
rs9295647	ch06	25201412	0.0105	0.572157	0.604461	0.967647
rs7198915	ch16	81263627	0.0022	0.574632	0.43993	0.60736
rs528048	ch11	78742274	0.00705	0.575348	0.435362	0.31062
rs10502198	ch11	114240545	0.0343	0.576136	0.429784	0.168104
rs728437	ch03	3724037	0.00658	0.577228	0.241447	0.356492
rs10497302	ch02	167568407	0.00157	0.577452	0.518157	0.174793
rs10497303	ch02	167568801	0.00157	0.577452	0.518157	0.174793
rs93138	ch11	9716289	0.00805	0.577726	0.945119	0.335063
rs10499176	ch06	131234453	0.00308	0.579264	0.640007	0.966518
rs4294028	ch06	127859320	0.00248	0.579463	0.170694	0.868462
rs1998976	ch09	3394434	0.00666	0.580108	0.838005	0.0208019
rs10499288	ch06	156539323	0.00876	0.58091	0.713093	0.506441
rs2252358	ch09	11667252	0.00793	0.581313	0.673112	0.58008
rs1433526	ch02	118334948	0.0404	0.582084	0.958216	0.380407
rs725664	ch11	103705782	0.0204	0.583219	0.86719	0.907331
rs10502033	ch11	103705530	0.0412	0.583219	0.86719	0.907331
rs236374	ch06	36899984	0.0371	0.585235	0.0935329	0.459484
rs2806904	ch13	45383927	0.00122	0.585289	0.9271	0.707223
rs679456	ch18	10583842	0.00284	0.586153	0.728907	0.196068
rs2894345	ch10	78124567	0.00902	0.587032	0.673371	0.338266
rs950714	ch05	135708380	0.0468	0.587805	0.0947006	0.554458
rs224016	ch09	20312257	0.00173	0.58827	0.40504	0.492379
rs343599	ch01	110967110	0.0423	0.588296	0.392933	0.0249988
rs2072168	ch07	100455305	0.00944	0.589017	0.29998	0.0540404
rs1447513	ch11	22320563	0.000647	0.589182	0.474959	0.233263
rs1353273	ch03	30876642	0.00634	0.589771	0.937345	0.530753
rs3844275	ch03	133361727	0.00805	0.590008	0.236299	0.73291
rs2141199	ch02	131989151	0.0477	0.590654	0.300179	0.581972
rs10485241	ch06	130898307	0.00902	0.591268	0.891779	0.563724
rs514262	ch01	36955568	0.0027	0.591519	0.548036	0.473918
rs7691841	ch04	137694199	0.00324	0.591695	3.14208e-05	0.00747614
rs1562738	ch03	22565296	0.00555	0.593136	0.913114	0.957416
rs1489844	ch03	79397852	0.00763	0.593373	0.857932	0.992936
rs10497071	ch02	151434273	0.0129	0.595096	0.873345	0.0605859
rs715301	ch07	29388581	0.000275	0.599933	0.81847	0.0343364
rs1885646	ch01	174384119	0.000101	0.6004	0.213863	0.627804
rs7560426	ch02	148057475	0.00966	0.602275	0.862427	0.969236
rs7719358	ch05	136366264	0.0422	0.602636	0.900608	0.482526
rs1421280	ch13	71624921	0.00982	0.60287	0.835242	0.00363361
rs6751266	ch02	126329457	0.0339	0.603719	0.663025	0.328587
rs719653	ch06	32860544	0.0253	0.603905	0.645019	0.568374
rs10494022	ch01	104972828	0.0201	0.606039	0.46417	0.153173
rs10514553	ch16	81263431	0.00965	0.606809	0.43993	0.656879
rs13385718	ch02	125141110	0.0308	0.606891	0.381564	0.597059
rs1403651	ch03	20545377	0.0374	0.606891	0.102124	0.597059
rs10510149	ch10	127485797	0.00284	0.608077	0.849132	0.020511
rs1608696	ch06	71385986	0.00392	0.611297	0.0391941	0.627804
rs2857211	ch06	32848420	0.0243	0.611489	0.794582	0.138163
rs308690	ch03	162965347	0.00966	0.612585	0.641644	0.252672
rs6030670	ch20	41208932	0.00313	0.613759	0.832681	0.199305
rs484491	ch07	104971021	0.00763	0.613764	0.530758	0.00373349
rs10493677	ch01	80890427	0.00763	0.613775	0.429784	0.488747
rs1591678	ch01	80888871	0.00763	0.613775	0.429784	0.488747
rs874468	ch20	18916197	0.0287	0.614762	0.398139	0.416749
rs632682	ch03	126362686	0.00982	0.616422	0.750122	0.121455
rs1947032	ch02	80486492	0.0423	0.616997	0.361477	0.575905
rs733782	ch12	2381572	0.00157	0.617503	0.674979	0.598225
rs2370515	ch12	2381423	0.00607	0.617503	0.674979	0.598225
rs495366	ch11	102200318	0.00685	0.618099	0.73431	0.777419
rs17014208	ch01	108050540	0.0159	0.618366	0.900051	0.635812
rs10485578	ch20	18127508	0.0325	0.618702	0.456855	0.625495
rs10515720	ch05	154576460	0.00815	0.618928	0.612312	0.440551
rs7911623	ch10	84890130	0.00729	0.619567	0.149429	0.464794
rs1278939	ch14	31488501	0.0407	0.620785	0.118294	0.600121
rs165889	ch22	19146428	0.0464	0.620844	0.576295	0.199684
rs273617	ch11	30852188	0.00842	0.622046	0.484663	0.460018
rs1389913	ch08	116231399	0.00199	0.622264	0.363586	0.369215
rs10486710	ch07	41088826	0.000604	0.622608	0.332525	0.204574
rs1950463	ch14	98329121	0.00953	0.622725	0.921529	0.922719
rs2124770	ch14	26935484	0.0164	0.623233	0.763828	0.135888
rs9308877	ch02	104801814	0.0159	0.623275	0.544158	0.635135
rs10489870	ch01	189272177	0.00626	0.623824	0.792814	0.701273
rs349746	ch05	160513725	0.0253	0.624068	0.218458	0.796941
rs10520291	ch02	81119071	0.0208	0.625976	0.509852	0.595985
rs10497168	ch02	156861223	0.00389	0.627711	0.838005	0.848819
rs10512409	ch09	110550803	0.00118	0.627888	0.351707	0.880317
rs10493670	ch01	80562262	0.00535	0.628966	0.0132035	0.810219
rs1866836	ch05	14005047	0.00433	0.628998	0.564764	0.953766
rs1839206	ch02	14258128	0.00932	0.629388	0.47378	0.83409
rs10521299	ch17	15084904	0.00468	0.63045	0.75074	0.26471
rs10483681	ch14	56768427	0.00944	0.630978	0.292064	0.118301
rs10486031	ch07	14258703	0.00604	0.631689	0.997	0.120991
rs953809	ch01	164135283	0.00717	0.634614	0.329096	0.485007
rs10483452	ch14	34626249	0.0124	0.637564	0.362604	0.41686
rs799493	ch14	34621626	0.0184	0.637564	0.362604	0.41686
rs3766951	ch01	28990175	0.00729	0.637597	0.0408807	0.21774
rs134445	ch22	33920704	0.0187	0.639949	0.347774	0.192619
rs10493680	ch01	81050939	0.00753	0.641789	0.165111	0.403186
rs6545350	ch02	53616970	0.00706	0.642297	0.253716	0.401655
rs10486907	ch07	82571003	0.00406	0.643003	0.0790531	0.393814
rs7182986	ch15	34793214	0.00753	0.643484	0.993154	0.0815388
rs1889261	ch03	176892879	0.00864	0.645004	0.00846283	0.0822935
rs726160	ch06	38329617	0.029	0.647434	0.145277	0.647803
rs2187684	ch06	32872697	0.0143	0.64932	0.98956	0.399352
rs1417057	ch06	164783110	0.00591	0.649768	0.113209	0.107299
rs10511520	ch09	8991538	0.00456	0.652154	0.00971128	0.993041
rs292123	ch20	52306099	0.0027	0.652553	0.628032	0.38555
rs292125	ch20	52306234	0.00377	0.652553	0.628032	0.38555
rs1535768	ch01	57948423	0.00763	0.654492	0.176322	0.0904482
rs710389	ch05	87066138	0.00596	0.654647	0.422286	0.438222
rs10502842	ch18	40570352	0.00273	0.659546	0.0101526	0.832897
rs1359464	ch01	118973168	0.0195	0.659851	0.895783	0.597059
rs491058	ch03	126361793	0.00919	0.661597	0.750122	0.136843
rs3822957	ch06	76664000	0.0022	0.663684	0.396947	0.797798
rs253214	ch05	65535157	0.00286	0.664458	0.838837	0.13342
rs9300627	ch13	100272698	0.00462	0.665812	0.262513	0.0264208
rs1325061	ch06	102300066	0.00387	0.667429	0.516902	0.182989
rs9322605	ch06	102285545	0.00496	0.667429	0.516902	0.182989
rs2399670	ch06	102299801	0.00563	0.667429	0.516902	0.182989
rs511715	ch06	163459348	0.00134	0.667872	0.145277	0.280342
rs10483534	ch14	39203300	0.00766	0.668971	0.226122	0.0936799
rs10505866	ch12	20387320	0.00496	0.670284	0.750122	0.960319
rs10501479	ch11	80136575	0.00146	0.671392	0.684979	0.514903
rs7862683	ch09	18257947	0.00273	0.671437	0.777404	0.607211
rs1336997	ch13	84487268	0.037	0.671703	0.783386	0.206395
rs6939587	ch06	41413163	0.00157	0.671858	0.885424	0.45632
rs6939396	ch06	41413053	0.00208	0.671858	0.885424	0.45632
rs10497703	ch02	190180861	0.00877	0.673275	0.222668	0.393745
rs2063437	ch02	167598763	0.00157	0.673296	0.533636	0.174793
rs325286	ch06	48495088	0.00733	0.676106	0.429031	0.275307
rs10519911	ch04	148908195	0.000402	0.67707	0.49041	0.500113
rs2718447	ch04	148914297	0.00433	0.67707	0.49041	0.500113
rs1469067	ch05	135715658	0.035	0.678315	0.399605	0.917351
rs724674	ch20	9938129	0.00451	0.678794	0.146322	0.0387979
rs10496816	ch02	139895914	0.0111	0.679444	0.534619	0.960669
rs1373211	ch02	225989149	0.00893	0.681124	0.588331	0.215107
rs9287300	ch02	141366518	0.0488	0.681931	0.739639	0.477842
rs4768491	ch12	41914972	0.00729	0.682257	0.361595	0.504752
rs952459	ch12	76698773	0.00971	0.682969	0.358466	0.0114884
rs5999110	ch22	32530895	0.0397	0.68323	0.907158	0.703478
rs7376615	ch04	174069733	0.00791	0.683385	0.0585078	0.611102
rs1465113	ch14	51153388	0.00815	0.684197	0.502883	0.550156
rs10496605	ch02	123516578	0.0308	0.684609	0.597259	0.516003
rs1340416	ch01	102686593	0.00456	0.685642	0.830744	0.792062
rs857932	ch01	155454514	0.0133	0.686013	0.344817	0.486882
rs1377323	ch06	141575432	0.00157	0.686202	0.151329	0.259818
rs10496839	ch02	140883601	0.0482	0.686325	0.341352	0.149586
rs1159243	ch02	16936969	0.00664	0.686366	0.646911	0.221748
rs10494817	ch01	197173531	0.00436	0.686586	0.694336	0.924391
rs4738269	ch08	73679840	0.00225	0.686604	0.760297	0.864651
rs846615	ch10	78218495	0.00354	0.687004	0.506636	0.754072
rs1407581	ch13	65673401	0.00175	0.688633	0.200098	0.0957693
rs9287522	ch02	140230501	0.0389	0.688878	0.78099	0.0167148
rs10514732	ch03	76573340	0.00815	0.689239	0.401635	0.534503
rs6537803	ch01	109775582	0.037	0.690869	0.850791	0.464919
rs2390740	ch04	126141626	0.00118	0.691518	0.194975	0.665196
rs977612	ch03	22597958	0.0167	0.694097	0.93988	0.624429
rs1470655	ch14	38261783	0.000122	0.695201	0.633232	0.01933
rs1956425	ch14	36612187	0.00932	0.69612	0.802498	0.205836
rs6087099	ch20	9934343	0.00462	0.698228	0.249606	0.0451731
rs10489083	ch04	13391855	0.00753	0.698609	0.032532	0.358544
rs7642749	ch03	35643893	0.0431	0.699932	0.876105	0.562607
rs1779414	ch01	119094269	0.00729	0.701311	0.483099	0.245723
rs3847574	ch11	102671802	0.00304	0.704724	0.406592	0.0579522
rs1829227	ch02	168909991	0.00439	0.705184	0.603549	0.868908
rs10512051	ch09	75766416	0.00937	0.706637	0.44655	0.53783
rs6571869	ch14	38248210	0.000147	0.706831	0.174305	0.683939
rs10510393	ch03	8623496	0.00753	0.707145	0.569855	0.440551
rs10492819	ch16	70887457	0.00883	0.710427	0.761626	0.790879
rs1491032	ch13	89500583	0.00456	0.710536	0.205506	0.161548
rs16827539	ch02	148194820	0.00815	0.711137	0.415856	0.459309
rs10499585	ch07	29405167	3.14e-05	0.712465	0.811488	0.0402746
rs4801637	ch19	61077065	0.00146	0.712465	0.330431	0.652322
rs2374031	ch13	91939563	0.00132	0.712607	0.787651	0.833496
rs7207225	ch17	43340413	0.000812	0.71268	0.659341	0.113116
rs10483612	ch14	52104019	0.00658	0.712771	0.274589	0.6805
rs2346397	ch22	27211359	0.0113	0.713006	0.190516	0.502866
rs10486069	ch07	13648531	0.00906	0.714887	0.380346	0.619085
rs7356548	ch05	129751451	0.0413	0.716119	0.17804	0.650579
rs10518451	ch04	126065045	0.000208	0.716145	0.387134	0.0747058
rs409542	ch02	104863098	0.0389	0.716481	0.549311	0.94058
rs4976516	ch05	136002992	0.0157	0.717005	0.40636	0.425565
rs950715	ch05	135708138	0.0262	0.717403	0.311138	0.939319
rs4350523	ch15	59721266	0.00815	0.717568	0.715321	0.75062
rs280734	ch02	35016040	0.00113	0.717868	0.460436	0.315804
rs2272709	ch08	1804452	0.00563	0.718094	0.249599	0.726645
rs1860761	ch02	229762341	0.00459	0.718554	0.453671	0.504673
rs10495198	ch01	219214112	0.00851	0.71882	0.837157	0.778678
rs240340	ch22	32373650	0.0428	0.719119	0.311244	0.779758
rs1834189	ch01	74825078	0.00666	0.719339	0.818542	0.479541
rs1269682	ch07	107516890	0.00932	0.719774	0.96415	0.78871
rs10491093	ch17	10822723	0.00932	0.719775	0.0961391	0.373211
rs9287107	ch01	197170358	0.00556	0.719858	0.694336	0.992902
rs1171090	ch13	35408728	0.00188	0.719861	0.989346	0.369542
rs32186	ch05	61857406	0.00547	0.720224	0.957012	0.26322
rs10483177	ch22	33165290	0.0269	0.720803	0.964294	0.210818
rs4832633	ch02	16570516	0.00953	0.720986	0.910416	0.859403
rs1382319	ch05	150278081	0.00349	0.722784	0.173765	0.639444
rs1025882	ch18	26342508	0.00104	0.72283	0.0430431	0.0898752
rs10503649	ch08	19459783	0.000595	0.723269	0.626714	0.602822
rs2246981	ch02	29850279	0.00666	0.723871	0.926921	0.789539
rs1569811	ch20	11004736	0.00456	0.725683	0.960665	0.0341113
rs638277	ch18	64827380	0.00468	0.726882	0.214752	0.479589
rs10512574	ch17	65849559	0.00677	0.728004	0.597259	0.773239
rs1389904	ch03	30880579	0.0389	0.728557	0.679191	0.499018
rs2541195	ch02	29858186	0.00521	0.729051	0.687486	0.617126
rs16823	ch20	17739064	0.00953	0.729895	0.980911	0.383507
rs1636753	ch07	10834191	0.00179	0.732252	0.0590189	0.0167148
rs1531160	ch03	22598608	0.0127	0.735296	0.875749	0.544741
rs1467407	ch06	944415	0.015	0.735751	0.7669	0.810219
rs10498639	ch14	93845279	0.00102	0.736483	0.569899	0.59483
rs1063964	ch07	87480120	0.00548	0.736636	0.623292	0.937952
rs9325031	ch05	146395360	0.0056	0.737115	0.873345	0.106493
rs2306514	ch18	44400219	0.00547	0.738171	0.813565	0.101482
rs6589044	ch11	108399121	0.0157	0.73827	0.430965	0.787716
rs10496414	ch02	107564973	0.0339	0.738289	0.349923	0.30288
rs10492408	ch13	52259296	0.00519	0.739616	0.565178	0.863181
rs10502678	ch18	33567499	0.00933	0.740233	0.811842	0.928703
rs10500945	ch11	23182214	0.00932	0.741656	0.668429	0.114277
rs10513155	ch05	13841886	0.00626	0.741667	0.483713	0.316871
rs963215	ch08	131871900	0.000812	0.742195	0.602081	0.719269
rs1075262	ch06	71174376	0.00276	0.742887	0.186761	0.595804
rs1427008	ch08	14194685	0.0282	0.744021	0.686642	0.495351
rs10498828	ch06	65589787	0.00232	0.744763	0.788654	0.699008
rs10494210	ch01	118757974	0.0423	0.745169	0.54708	0.513638
rs1105434	ch04	57634679	0.000923	0.745187	0.79803	0.239441
rs2283139	ch10	119008847	0.00349	0.745246	0.894247	0.427768
rs10501469	ch11	79942088	0.00293	0.745312	0.162969	0.186021
rs978807	ch18	35152457	0.00505	0.745443	0.220948	0.577772
rs1204830	ch06	116677181	0.00613	0.746813	0.888107	0.435432
rs6900726	ch06	42639628	0.0263	0.750119	0.588331	0.493589
rs17010907	ch02	124609490	0.0325	0.75046	0.466078	0.0378416
rs596642	ch10	35976759	0.00965	0.750877	0.502883	0.042589
rs4674530	ch02	221067717	0.00228	0.751034	0.641112	0.84332
rs812451	ch10	91109709	0.00392	0.751124	0.24992	0.60754
rs925865	ch02	226045294	0.00556	0.751124	0.753595	0.339676
rs10483585	ch14	45390205	0.00965	0.751124	0.958362	0.339676
rs7534319	ch01	155345368	0.0106	0.751688	0.675467	0.82736
rs10508319	ch10	7156504	0.00873	0.751737	0.399824	0.907675
rs10489834	ch01	155334107	0.0176	0.751755	0.619219	0.748562
rs6697656	ch01	155333810	0.0176	0.751755	0.619219	0.748562
rs10489835	ch01	155334465	0.023	0.751755	0.619219	0.748562
rs1500638	ch15	95848626	0.00933	0.752156	0.0516754	0.503792
rs7706518	ch05	127308921	0.0455	0.752918	0.910263	0.928373
rs6549566	ch03	74027126	0.00249	0.753193	0.76134	0.942702
rs10509814	ch10	108031164	0.00733	0.753427	0.473779	0.164591
rs10515481	ch05	136007946	0.0276	0.75348	0.543858	0.979538
rs9327759	ch05	136004959	0.0326	0.75348	0.543858	0.979538
rs2378456	ch03	190085709	0.00676	0.753727	0.961627	0.0456661
rs10498502	ch14	62067855	0.0067	0.753963	0.509106	0.89493
rs10496651	ch02	126384127	0.0469	0.754432	0.857146	0.170894
rs7305246	ch12	76728662	0.00163	0.755831	0.976887	0.544832
rs2022730	ch14	36528766	0.00666	0.757168	0.988078	0.505958
rs10510851	ch03	60591692	0.00905	0.758083	0.067601	0.887421
rs903380	ch05	95425820	0.00548	0.758573	0.603382	0.804731
rs10493861	ch01	243632958	0.00952	0.759331	0.3205	0.187166
rs192214	ch05	103999745	0.00128	0.759404	0.687923	0.968856
rs7692283	ch04	105704502	0.00176	0.759523	0.851482	0.506967
rs10516508	ch04	105714222	0.00427	0.759523	0.851482	0.506967
rs7837658	ch08	101352261	0.00548	0.759911	0.501825	0.715691
rs7836072	ch08	101364175	0.00793	0.759911	0.501825	0.715691
rs1779447	ch01	119120094	0.0186	0.760618	0.518655	0.480027
rs9305079	ch19	16452464	0.00966	0.762616	0.160922	0.485292
rs10518443	ch04	126086082	6.65e-05	0.763524	0.949786	0.378393
rs963916	ch04	126084929	9.62e-05	0.763524	0.949786	0.378393
rs4960482	ch06	947119	0.0109	0.765209	0.891779	0.554183
rs9378878	ch06	4397665	0.00462	0.765838	0.909482	0.924133
rs2880777	ch16	76240765	0.00753	0.767847	0.581228	0.614593
rs3757251	ch06	13899115	0.0253	0.768197	0.61385	0.565999
rs2292789	ch02	168849575	0.00193	0.769371	0.58446	0.273411
rs1180899	ch13	91960197	0.00238	0.769586	0.787321	0.74704
rs7770059	ch06	108198043	0.00468	0.770673	0.722999	0.415116
rs10488762	ch11	102957586	0.00607	0.770763	0.00938587	0.310682
rs1124620	ch06	166294971	0.00613	0.77102	0.297912	0.882493
rs3950256	ch02	217637174	0.00427	0.771773	0.178061	0.635366
rs7683520	ch04	20279428	0.00729	0.772169	0.210581	0.598225
rs10491224	ch05	8842479	0.00753	0.772374	0.209724	0.598225
rs713119	ch02	154333497	0.00427	0.77248	0.204558	0.836759
rs778180	ch02	137459154	0.00173	0.772542	0.624263	0.412336
rs10485547	ch20	16124203	0.0495	0.773925	0.546271	0.0400795
rs4481859	ch01	219121051	0.00365	0.776038	0.702864	0.189387
rs2050189	ch06	32447625	0.0133	0.777565	0.61221	0.203344
rs2725107	ch05	100059543	0.00919	0.778142	0.995665	0.556143
rs10499584	ch07	29364852	0.00815	0.778591	0.681402	0.380536
rs10518059	ch04	70484346	0.00157	0.778767	0.245321	0.584007
rs10503641	ch08	18875568	0.00815	0.778773	0.806149	0.0478355
rs4982524	ch14	21448637	0.00933	0.779501	0.635194	0.923071
rs9295676	ch06	26036355	0.0262	0.780379	0.85893	0.483586
rs2823351	ch21	15833637	0.00753	0.781209	0.774845	0.345902
rs10492821	ch16	71028325	0.00658	0.781555	0.226438	0.902257
rs9322866	ch14	30456177	0.00705	0.781718	0.021846	0.666235
rs1601468	ch08	25977411	0.00971	0.782675	0.0746747	0.598853
rs1601467	ch08	25977183	0.0259	0.782675	0.0746747	0.598853
rs1531931	ch11	41781138	0.00142	0.782801	0.158721	0.537836
rs1531932	ch11	41781058	0.00142	0.782801	0.158721	0.537836
rs2168535	ch11	41779844	0.00142	0.782801	0.158721	0.537836
rs6668120	ch01	176205220	0.00637	0.783911	0.781118	0.761427
rs1562010	ch02	226019858	0.00893	0.784247	0.588331	0.311114
rs1865818	ch16	5796152	0.000435	0.785023	0.455333	0.392199
rs959036	ch03	95660973	0.00933	0.78556	0.143946	0.567007
rs2010521	ch15	77274773	0.0071	0.785949	0.0397541	0.0649836
rs10509109	ch10	61028388	0.00204	0.786072	0.981832	0.805401
rs6699473	ch01	155308282	0.0166	0.787124	0.694648	0.907477
rs10515593	ch05	147178993	0.0482	0.787155	0.96415	0.823347
rs2926472	ch06	39794069	0.0394	0.787179	0.454655	0.5213
rs8023023	ch14	93843629	0.00392	0.787984	0.60311	0.59483
rs2588334	ch10	78188510	0.00259	0.788143	0.57705	0.814364
rs7565480	ch02	200694432	0.00052	0.788716	0.684181	0.115164
rs6492611	ch13	91940707	0.00195	0.791866	0.832411	0.972236
rs6732845	ch02	204957522	0.00965	0.791866	0.587302	0.00147777
rs738415	ch22	48416674	0.00965	0.794491	0.811488	0.199874
rs1990096	ch16	71404752	0.00137	0.796794	0.44632	0.666894
rs316208	ch05	96406729	0.00421	0.79692	0.91499	0.869815
rs316206	ch05	96406489	0.00613	0.79692	0.91499	0.869815
rs10266901	ch07	22042285	0.00937	0.798157	0.958362	0.847471
rs10488821	ch11	30458751	0.00147	0.798317	0.589978	0.194637
rs4417903	ch03	100503223	0.000812	0.798431	0.815631	0.666894
rs402120	ch20	25454582	0.0339	0.798765	0.565178	0.827423
rs10485776	ch20	25455495	0.0499	0.798765	0.565178	0.827423
rs6735587	ch02	125754652	0.00932	0.800818	0.443949	0.473918
rs10498301	ch14	28954303	0.0105	0.801123	0.000186882	0.0532534
rs10507856	ch13	75917824	0.00763	0.803646	0.569855	0.459309
rs1576867	ch13	75898125	0.00763	0.803646	0.569855	0.459309
rs7949181	ch11	114170322	0.0455	0.804752	0.924952	0.900889
rs10496449	ch02	113791498	0.0322	0.806777	0.989788	0.0320292
rs998383	ch21	36367609	0.00326	0.807064	0.447643	0.798362
rs10496511	ch02	116377946	0.0196	0.809017	0.12082	0.46176
rs10494681	ch01	190179369	0.000967	0.809235	0.00102374	0.69365
rs7645488	ch03	149410366	0.000393	0.809435	0.546246	0.747516
rs9316728	ch13	53978870	0.00796	0.810511	0.475892	0.933802
rs10499138	ch06	128533875	0.00451	0.811684	0.613795	0.120228
rs737750	ch22	29049856	0.0196	0.812619	0.993154	0.124053
rs6510699	ch19	2705548	0.00184	0.814317	0.940395	0.11484
rs2164132	ch05	136664008	0.0269	0.814621	0.582324	0.132401
rs339681	ch03	42772735	0.00575	0.814673	0.434986	0.626445
rs932345	ch06	11842848	0.00131	0.814696	0.705413	0.716191
rs9310283	ch03	73989706	0.00563	0.815487	0.455222	0.256794
rs10503509	ch08	14567973	0.0276	0.815686	0.833903	0.412583
rs17033459	ch03	35605455	0.0253	0.81582	0.0775599	0.435894
rs2289883	ch05	61686600	0.00637	0.816317	0.548252	0.904768
rs324571	ch07	136222708	0.00919	0.8166	0.788552	0.544036
rs7206138	ch16	26412193	0.00796	0.816914	0.794888	0.91029
rs10493678	ch01	81045523	0.00666	0.818306	0.165111	0.376575
rs4574199	ch22	33804100	0.0236	0.818379	0.499255	0.0240244
rs10491641	ch09	29019466	0.00842	0.818411	0.628475	0.26121
rs10491088	ch17	9808904	0.00456	0.818587	0.37554	0.857675
rs227229	ch01	206587283	0.00654	0.818657	0.744876	0.876356
rs3847729	ch12	57181138	0.00328	0.819249	0.208691	0.465844
rs2322438	ch06	164785605	0.000889	0.819846	0.186751	0.121882
rs3885379	ch04	190853064	0.000256	0.820542	0.240197	0.488125
rs1923298	ch11	35341008	0.00876	0.821684	0.444298	0.0790193
rs8093558	ch18	45962382	0.00617	0.822004	0.370205	0.294039
rs10488165	ch07	132594899	0.00705	0.822295	0.10924	0.211725
rs205953	ch06	118592435	0.00729	0.822474	0.217455	0.350972
rs861857	ch22	20306894	0.0482	0.822581	0.00130613	0.655657
rs8113805	ch19	6859557	0.00228	0.822632	0.569855	0.412582
rs1026400	ch21	42460893	0.00906	0.822681	0.346261	0.832688
rs210993	ch05	161552082	0.0482	0.822866	0.118389	0.2276
rs2579774	ch10	78072259	0.00128	0.822893	0.501939	0.560532
rs10519947	ch05	126965363	0.0253	0.822919	1.62124e-06	0.803393
rs6856710	ch04	97059418	0.00876	0.823008	0.484222	0.856751
rs6721602	ch02	142723269	0.0455	0.824719	0.190387	0.273894
rs10484659	ch06	24118063	0.00729	0.826351	0.00133403	0.897301
rs10488963	ch04	115024452	0.000465	0.826878	0.259167	0.2007
rs6996205	ch08	50714537	0.0027	0.831953	0.98459	0.880069
rs10504967	ch08	97942482	0.000941	0.832284	0.588115	0.47532
rs10482866	ch21	15445090	0.00319	0.836261	0.375608	0.488039
rs284701	ch05	35478794	0.00251	0.836687	0.964246	0.0265969
rs2113065	ch05	35493893	0.00626	0.836687	0.964246	0.0265969
rs10493970	ch01	102091193	0.0411	0.836999	0.0788682	0.917351
rs10485012	ch06	22715005	0.0196	0.837601	0.785295	0.803393
rs1418267	ch09	99886129	0.00451	0.838052	0.523877	0.248746
rs951530	ch04	126141765	0.00191	0.842332	0.972453	0.0131092
rs10508169	ch13	105346016	0.00228	0.843483	0.804232	0.47438
rs7991198	ch13	105346881	0.00392	0.843483	0.804232	0.47438
rs10508170	ch13	105346333	0.00664	0.843483	0.804232	0.47438
rs10505645	ch08	137100245	0.00304	0.843577	0.332905	0.141245
rs7952637	ch11	102914177	0.00232	0.844186	0.20954	0.223952
rs1938166	ch06	6728616	0.00753	0.844932	0.253716	0.355591
rs2326780	ch06	6727530	0.0162	0.844932	0.253716	0.355591
rs4464841	ch06	6728707	0.0237	0.844932	0.253716	0.355591
rs693039	ch13	53944792	0.00781	0.847826	0.475892	0.88117
rs10498736	ch06	36998761	0.0312	0.848559	0.14275	0.348336
rs10500963	ch11	23506567	0.00387	0.848984	0.639478	0.438454
rs4799	ch02	10883847	0.00387	0.849245	0.244574	0.752492
rs4419252	ch02	81119558	0.0133	0.849916	0.228522	0.000255701
rs1107551	ch20	11304543	0.00184	0.850732	0.120613	0.996459
rs3901366	ch11	119913281	0.014	0.850931	0.979744	0.464691
rs10508141	ch13	103774808	0.00671	0.852198	0.138063	0.000885614
rs9283099	ch06	123669820	0.00297	0.852286	0.219582	0.80233
rs4840117	ch06	100671550	0.000594	0.852703	0.291289	0.864125
rs10498670	ch06	7704340	0.0411	0.852819	0.613736	0.482332
rs9322865	ch14	30455970	0.00705	0.853372	0.021846	0.843971
rs1108947	ch04	56788619	0.00666	0.853901	0.810887	0.27852
rs766146	ch14	30445073	0.00729	0.8541	0.0637976	0.548512
rs170555	ch01	206630011	0.000205	0.854328	0.778794	0.818256
rs9313525	ch05	170155788	0.00863	0.854438	0.320207	0.279371
rs122734	ch05	127252221	0.0488	0.854695	0.147923	0.386371
rs1778507	ch06	28338696	0.00953	0.856317	0.114581	0.699801
rs1870333	ch05	2365456	0.00547	0.856374	0.416514	0.946913
rs1406859	ch01	115338113	0.0263	0.856491	0.431618	0.22578
rs10493988	ch01	103278177	0.0482	0.856617	0.124986	0.21228
rs754291	ch19	16561051	0.00328	0.857007	0.0748712	0.715398
rs2236270	ch20	32986816	0.0265	0.857007	0.878164	0.78339
rs1112915	ch01	155257520	0.0174	0.857187	0.649458	0.829852
rs1342947	ch01	155272787	0.0174	0.857187	0.649458	0.829852
rs950487	ch01	155273203	0.0174	0.857187	0.649458	0.829852
rs9325113	ch05	148078196	0.0143	0.857418	0.369339	0.119646
rs8093947	ch18	37267170	0.00753	0.857427	0.907205	0.0455262
rs878825	ch22	20306803	0.0197	0.857621	0.00234709	0.724811
rs724496	ch02	113638507	0.0196	0.858618	0.190569	0.668948
rs1526929	ch03	136538408	0.00136	0.858741	0.218309	0.879412
rs3886104	ch05	150331722	0.0124	0.858741	0.543875	0.155969
rs10509609	ch10	92495354	0.00162	0.859378	0.00105197	0.955362
rs2503073	ch10	36889658	0.00199	0.864579	0.553967	0.700952
rs10508849	ch10	36888916	0.00456	0.864579	0.553967	0.700952
rs913533	ch06	3321491	0.0173	0.866402	0.152963	0.489939
rs6551010	ch03	25964778	0.0325	0.866535	0.680962	0.698678
rs1484324	ch01	42978641	0.00301	0.867632	0.0633528	0.795407
rs4970787	ch01	110135942	0.00376	0.868691	0.924722	0.616148
rs1806112	ch05	9253137	0.00563	0.869247	0.334825	0.567276
rs8005131	ch14	32660856	0.0378	0.869269	0.307736	0.691507
rs10507064	ch12	94769793	0.0023	0.870132	0.51498	0.734857
rs7153085	ch14	35592553	0.0025	0.871439	0.750122	0.707866
rs10510558	ch03	25244762	0.0253	0.8728	0.682668	0.394908
rs4478045	ch03	25997712	0.0209	0.873167	0.647116	0.664628
rs10496522	ch02	117058333	0.033	0.87475	0.576281	0.906887
rs1520693	ch03	100465769	0.00106	0.876238	0.799112	0.795448
rs3905371	ch14	33196296	0.0183	0.876569	0.185123	0.706675
rs2886603	ch03	193177968	0.00389	0.876815	0.412589	0.138081
rs16971304	ch16	71406978	0.00456	0.876835	0.642528	0.655863
rs3773634	ch03	30672940	0.0488	0.877136	0.0171451	0.429619
rs10502129	ch11	110483339	0.0339	0.879064	0.630407	0.000561392
rs3816413	ch04	140579096	0.00548	0.879126	0.415191	0.381904
rs10511257	ch03	107844084	0.00717	0.879529	0.346977	0.212124
rs1511479	ch06	24108478	0.0389	0.879683	0.811226	0.155217
rs10510649	ch03	31398997	0.0243	0.881301	0.109709	0.298902
rs1305281	ch12	79642752	0.00095	0.881346	0.281787	0.896573
rs9303309	ch17	36892433	0.000812	0.881722	0.658556	0.550398
rs2984908	ch01	59016740	0.00863	0.884352	0.718525	0.0605859
rs1383167	ch05	146378576	0.0157	0.885327	0.985447	0.275831
rs2029322	ch06	94768435	0.00607	0.885433	0.38873	0.943162
rs1005369	ch17	16450642	0.00299	0.886927	0.531399	0.607211
rs7242201	ch18	23191915	0.00184	0.88725	0.104336	0.176428
rs6737825	ch02	176533312	0.00463	0.887484	0.24799	0.45632
rs10485346	ch06	33974037	0.00685	0.887723	0.71786	0.793705
rs4128289	ch02	118824645	0.0282	0.888658	0.591471	0.268327
rs824454	ch02	19615412	0.00519	0.889009	0.212596	0.111379
rs9318473	ch13	76771534	0.00759	0.89012	0.100925	0.479948
rs10494134	ch01	111571954	0.00759	0.890332	0.429784	0.199803
rs1816750	ch13	23903446	0.00815	0.89044	0.549311	0.318845
rs10502150	ch11	111213007	0.0197	0.891472	0.731195	0.834887
rs707774	ch06	945604	0.0104	0.892069	0.646615	0.810219
rs397405	ch14	45388652	0.0017	0.892334	0.607728	0.203261
rs2322433	ch06	164689010	0.00354	0.892464	0.634377	0.745819
rs2333191	ch14	27428739	0.0412	0.892822	0.725373	0.285169
rs10503614	ch08	18194573	0.0389	0.893038	0.0177476	0.0559943
rs9303304	ch17	36440451	0.00341	0.893138	0.509106	0.442166
rs7825269	ch08	102775794	0.00591	0.893156	0.682109	0.0660861
rs10483532	ch14	39208351	0.00232	0.89321	0.619641	0.67119
rs10485453	ch20	43002140	0.00815	0.896235	0.867745	0.47438
rs10483168	ch22	31764773	0.0116	0.897322	0.443118	0.488747
rs1562293	ch02	97870800	0.0477	0.900521	0.264857	0.882887
rs1824484	ch18	63676186	0.00195	0.905614	0.263084	0.212076
rs951497	ch20	47764927	0.0071	0.906915	0.520094	0.103642
rs10484313	ch06	5587937	0.0138	0.909923	0.319778	0.764821
rs6599263	ch03	38119879	0.0227	0.910098	0.93988	0.830757
rs774353	ch09	27506436	0.00118	0.910785	0.667548	0.395712
rs10484660	ch06	24117773	0.00729	0.912176	0.000877386	0.897301
rs1489024	ch03	112485064	0.00658	0.91328	0.698481	0.10752
rs7200548	ch16	5830572	0.00225	0.913877	0.543134	0.648198
rs918328	ch02	34385574	0.00815	0.914184	0.276592	0.95119
rs792043	ch02	5560580	0.00199	0.914972	0.156282	0.790879
rs9313565	ch05	171318696	0.00932	0.915073	0.98459	0.269595
rs1560325	ch05	97053454	6.1e-05	0.915998	0.862747	0.603254
rs10492826	ch16	71371224	0.00106	0.917748	0.290228	0.822679
rs6571608	ch14	33232524	0.0218	0.918352	0.247698	0.228971
rs984190	ch13	64742608	0.00706	0.919986	0.641588	0.980012
rs2621377	ch06	32871088	0.0195	0.920201	0.647364	0.71691
rs1734340	ch02	10886690	0.00607	0.921274	0.260131	0.976739
rs4395456	ch04	161798818	0.00468	0.921434	0.0923287	0.781475
rs10506086	ch12	32533926	0.00753	0.923224	0.626099	0.28232
rs3848992	ch08	14383912	0.0253	0.923224	0.626099	0.28232
rs10513829	ch03	189971035	0.000894	0.923693	0.813005	0.457185
rs1205894	ch06	22451297	0.033	0.92405	0.481486	0.928943
rs10494269	ch01	148595407	0.031	0.924562	0.912273	0.908532
rs1346282	ch18	33590506	0.00056	0.92472	0.530254	0.908532
rs10484682	ch06	148209814	0.00654	0.924928	0.0378749	0.00955784
rs1790695	ch18	26892830	0.00842	0.925087	0.310066	0.433644
rs7831632	ch08	52183331	0.00511	0.926466	0.668224	0.622838
rs2050483	ch14	40141222	0.00971	0.927851	0.753595	0.0180749
rs4836051	ch05	123246065	0.00225	0.928573	0.124583	0.720734
rs235946	ch21	27484417	0.00349	0.92858	0.448282	0.2988
rs235944	ch21	27483587	0.00416	0.92858	0.448282	0.223168
rs1131497	ch11	121007955	0.0267	0.928611	0.799607	0.605907
rs10518453	ch04	126130936	0.00406	0.928785	0.38873	0.823347
rs6557966	ch08	26905738	0.0343	0.930098	0.292825	0.335265
rs10503439	ch08	13146669	0.0412	0.931433	0.653695	0.285461
rs10498750	ch06	40724868	0.0396	0.931971	0.384438	0.598225
rs10483380	ch14	29744649	0.0285	0.932278	0.912688	0.627804
rs10483382	ch14	29744311	0.0411	0.932278	0.912688	0.627804
rs10495058	ch01	214018773	0.00815	0.933974	0.559987	0.0515715
rs10507951	ch13	84916923	0.00902	0.934244	0.894247	0.591754
rs10485196	ch06	5243736	0.0411	0.940352	0.555165	0.318275
rs7531649	ch01	184682451	0.00308	0.940618	0.0493225	0.0556066
rs10257572	ch07	143645391	0.00671	0.94078	0.358484	0.323123
rs10518536	ch01	93693971	0.00906	0.942909	0.329375	0.977377
rs10483154	ch22	27816812	0.0287	0.943628	0.850618	0.222425
rs7421114	ch02	204944080	0.00796	0.944056	0.468771	0.503792
rs2078555	ch22	27435313	0.0326	0.945938	0.0257671	0.632079
rs16851640	ch02	214928954	0.00937	0.946395	0.39501	0.985077
rs10503651	ch08	19436710	0.00607	0.947017	0.586148	0.53052
rs2014617	ch08	27633311	0.0469	0.948646	0.632808	0.262048
rs2241970	ch10	69701073	0.00389	0.950231	0.245432	0.882887
rs1038074	ch05	150339150	0.0131	0.952249	0.564764	0.201851
rs10502222	ch11	116338940	0.028	0.952559	0.140805	0.29084
rs1907876	ch03	104552419	0.00791	0.952583	0.590495	0.629943
rs10505554	ch08	131739777	0.0027	0.953412	0.0115478	0.370028
rs768145	ch02	144518607	0.000667	0.953615	0.381146	0.900821
rs9310282	ch03	73984784	0.00982	0.954201	0.340957	0.663376
rs10494687	ch01	190191111	0.00965	0.95528	0.206185	0.81374
rs2216755	ch16	59372262	0.00159	0.955365	0.59994	0.745001
rs7742109	ch06	85614646	0.00937	0.955532	0.173275	0.498148
rs7774981	ch06	28454889	0.0253	0.955696	0.682856	0.966998
rs1947181	ch08	137027046	0.00238	0.95601	0.307736	0.898713
rs10483833	ch14	70234997	0.00563	0.956466	0.992328	0.2072
rs493335	ch06	154366064	0.00717	0.956696	0.0980479	0.711002
rs722611	ch07	29287299	0.00607	0.956968	0.0287023	0.473517
rs10503932	ch08	32819965	0.00541	0.957309	0.0264537	0.169159
rs2241142	ch07	36112207	0.0078	0.957325	0.845056	0.0281628
rs10517115	ch04	26889378	0.00876	0.957376	0.983757	0.101355
rs10493441	ch01	68432779	0.00563	0.958012	0.853795	0.471546
rs2139700	ch03	100443030	0.00763	0.958095	0.459748	0.280422
rs6930406	ch06	17615003	0.00328	0.958252	0.43224	0.599543
rs10490459	ch02	53744942	0.00071	0.959321	0.475631	0.11052
rs8025842	ch15	88796475	0.00613	0.959938	0.341454	0.35857
rs728555	ch13	103755724	0.00116	0.960117	0.234311	0.794463
rs10506257	ch12	43444556	0.00883	0.960403	0.824955	0.554458
rs458344	ch03	162584174	0.0067	0.961189	0.148936	0.831738
rs861209	ch06	14302443	0.0325	0.96133	0.901157	0.963297
rs9328237	ch06	4228437	0.0367	0.961527	0.67179	0.882705
rs1205918	ch06	22473741	0.0455	0.961757	0.919643	0.950413
rs1686426	ch02	10899146	0.00102	0.962141	0.244574	0.910926
rs1387570	ch02	10898538	0.00211	0.962141	0.244574	0.910926
rs1734358	ch02	10892136	0.00421	0.962141	0.244574	0.910926
rs6040571	ch20	11284889	0.00877	0.962305	0.216446	0.475448
rs9311268	ch03	41348228	0.00284	0.962331	0.243531	0.107143
rs1595355	ch18	26891194	0.00842	0.962515	0.344657	0.433644
rs10520043	ch15	34100240	0.000667	0.962536	0.565178	0.89441
rs10520042	ch15	34093842	0.00127	0.962536	0.565178	0.89441
rs10520046	ch15	34101295	0.00391	0.962536	0.565178	0.89441
rs10520047	ch15	34101805	0.00427	0.962536	0.565178	0.89441
rs2089740	ch15	34097823	0.00427	0.962536	0.565178	0.89441
rs2175271	ch15	34097057	0.00427	0.962536	0.565178	0.89441
rs9302313	ch15	34098597	0.00427	0.962536	0.565178	0.89441
rs10514556	ch16	81276841	0.00427	0.962839	0.914462	0.954992
rs4308128	ch02	116207476	0.0262	0.962861	0.0508011	0.946469
rs521462	ch11	121772566	0.0143	0.962933	0.0946562	0.0667935
rs2345485	ch16	6703217	0.00612	0.963195	0.105603	0.900984
rs10491300	ch05	136382126	0.033	0.963195	0.504065	0.282944
rs520153	ch16	62830650	0.00933	0.963379	0.194925	0.244172
rs959022	ch08	101365168	0.00297	0.963599	0.835494	0.966142
rs7816057	ch08	57988699	0.00591	0.963625	0.402334	0.251486
rs962451	ch08	101400186	0.00273	0.963642	0.86719	0.998592
rs9294627	ch06	65634520	0.00613	0.963986	0.182278	0.68377
rs4010558	ch22	15271316	0.00456	0.964016	0.0815788	0.590087
rs1339534	ch06	122715632	0.0067	0.964041	0.391766	0.0527948
rs9304664	ch19	34389747	0.00781	0.964097	0.864418	0.717192
rs541763	ch01	119957449	0.0133	0.964101	0.675329	0.459153
rs4839746	ch06	99900923	0.00591	0.964195	0.294145	0.13719
rs7529003	ch01	165332314	0.000911	0.964221	0.92931	0.852128
rs579076	ch02	135100292	0.00436	0.964231	0.598354	0.416543
rs724326	ch02	136319703	0.0364	0.964241	0.270418	0.913601
rs3845654	ch02	129187527	0.0462	0.964247	0.953839	0.112819
rs579932	ch02	135100387	0.0126	0.964256	0.788322	0.416543
rs235943	ch21	27483393	0.00191	0.964286	0.30627	0.191583
rs4383046	ch13	85007592	0.00284	1	0.429784	0.968998
rs10496759	ch02	137437136	0.00173	1	0.67179	0.361364
rs2383103	ch09	19581153	0.00456	1	0.63596	0.155834
rs1648364	ch11	115453620	0.0196	1	3.58101e-06	0.681589
rs3794832	ch18	72851691	0.00389	1	0.114852	0.00339186
rs951375	ch02	17558444	0.00607	1	0.913832	0.906887
rs2781564	ch06	73234584	0.000789	1	0.511843	0.48839
rs2116739	ch05	155243746	0.00456	1	0.151006	0.740444
rs9319164	ch13	84969403	0.00953	1	0.377409	0.548004
rs10518704	ch15	51213979	0.0027	1	0.663971	0.647803
rs10491203	ch17	62106521	0.00389	1	0.98459	0.291517
rs10498298	ch14	27401813	0.0397	1	0.0450209	0.66245
rs1888358	ch13	77591733	0.00406	1	0.53562	0.156486
rs10485562	ch20	16688575	0.00468	1	0.812397	0.503792
rs1560323	ch05	97053767	0.00563	1	0.766582	0.203344
rs10503942	ch08	33300800	0.00944	1	0.400286	0.787156
rs10517524	ch04	61810862	8.22e-05	1	0.761244	0.227386
rs10517525	ch04	61810493	0.000199	1	0.761244	0.227386
rs4410442	ch03	112434500	0.00966	1	0.321026	0.201937
rs700795	ch09	27510508	0.00763	1	0.862427	0.427938
rs2251949	ch07	36440429	0.00389	1	0.0272834	0.0285143
rs1474516	ch08	117024736	0.00753	1	0.61385	0.598225
rs4140855	ch08	117023770	0.00815	1	0.61385	0.598225
rs10485753	ch20	12386256	0.00328	1	0.451864	0.629943
rs10510678	ch03	36215909	0.0282	1	0.0773454	0.896573
rs761490	ch01	53928675	0.00952	1	0.124793	0.237795
rs7016836	ch08	13402544	0.0267	1	0.0688143	0.79381
rs10509036	ch10	57040245	0.00905	1	0.604927	0.490319
rs824676	ch01	166800043	0.00225	1	0.253411	0.983641
rs850511	ch12	109702541	0.00299	1	0.961476	0.958545
rs953393	ch16	6859985	0.00965	1	0.858103	0.408232
rs10507873	ch13	77115692	0.00519	1	0.607364	0.251659
rs10502117	ch11	108758682	0.0164	1	0.00322556	0.621382
rs10492745	ch13	44224919	0.00219	1	0.795535	0.263586
rs9297068	ch06	18461541	0.0164	1	0.305678	0.823038
rs2328226	ch06	18478308	0.0391	1	0.305678	0.823038
rs10494682	ch01	190181666	0.000967	1	0.00782759	0.77664
rs999210	ch16	71255971	0.00607	1	0.617436	0.603254
rs10493442	ch01	68443248	0.00324	1	0.0939181	0.747207
rs10504417	ch08	69128075	0.00297	1	0.199046	0.640944
rs654498	ch01	81885069	0.00423	1	0.839366	0.0338768
rs2326477	ch06	4265189	0.0305	1	0.447749	0.394843
rs10510653	ch03	32033563	0.0428	1	0.43159	0.272504
rs10510749	ch03	46155420	0.0027	1	0.48782	0.0173858
rs10483381	ch14	29744449	0.00763	1	0.401635	0.399189
rs2174623	ch04	126063549	6.11e-06	1	0.940363	0.0436767
rs1395325	ch04	126162128	7.5e-05	1	0.58107	0.0241148
rs1395327	ch04	126161942	0.000199	1	0.58107	0.0241148
rs292932	ch16	71340325	0.000579	1	0.539176	0.734043
rs6775609	ch03	22572886	0.000598	1	0.225381	0.215804
rs2278464	ch18	31124013	0.000967	1	0.895132	0.415554
rs4783222	ch16	81140611	0.00121	1	0.909011	0.486882
rs10488767	ch11	109964045	0.00137	1	0.829281	0.948386
rs10505642	ch08	137092988	0.00176	1	0.12924	0.109341
rs3829025	ch08	69127441	0.00316	1	0.199046	0.74868
rs1839179	ch08	137093317	0.00351	1	0.12924	0.118952
rs36800	ch05	109351059	0.00468	1	0.546271	0.153036
rs1989365	ch17	36403883	0.00519	1	0.0980205	0.670267
rs1973780	ch03	59879579	0.00535	1	0.190569	0.107925
rs10483530	ch14	39214320	0.00541	1	0.762873	0.632079
rs7335441	ch13	70909931	0.00555	1	0.221647	0.9671
rs1515038	ch11	37714969	0.00556	1	0.674931	0.817307
rs2287292	ch02	162961769	0.00677	1	0.226066	0.0623932
rs2144834	ch14	93843387	0.0078	1	0.528468	0.543302
rs10514754	ch03	111681738	0.00815	1	0.83859	0.838916
rs10496627	ch02	124606360	0.0114	1	0.87437	0.874497
rs10498733	ch06	28807670	0.0218	1	0.71431	0.790995
rs10502165	ch11	112439705	0.031	1	0.431618	0.179632
rs6005257	ch22	25705284	0.0348	1	0.612312	0.403186
rs1946013	ch11	102957438	0.0378	1	0.417112	0.544832
rs823986	ch05	132894139	0.0385	1	0.57525	0.802458
rs10490873	ch03	35692138	0.0389	1	0.920434	0.476866
rs3747945	ch01	108248354	0.0412	1	0.497241	0.476866
rs599776	ch11	106064606	0.0455	1	0.892307	0.874624
rs10503511	ch08	14569194	0.0455	1	0.753595	0.483018
rs6049811	ch20	24537790	0.0455	1	0.797052	0.116295
rs10490511	ch02	80860421	0.0496	1	0.551227	0.155969
rs6699255	ch01	237261174	0.00937	1	1	1
rs1256913	ch02	145152930	0.0339	1	1	1
rs10488711	ch11	114703335	0.0455	1	1	1
