# Supplementary material for: Genome-Wide Association Study of Schizophrenia in Japanese Population
Source: PLoS One. 2011 Jun 6;6(6):e20468. doi: 10.1371/journal.pone.0020468 (PMC3108953; doi:10.1371/journal.pone.0020468)
Supplement: Table S2 — Replication in Japanese case-control samples (chromosome X). SNP information is based on the UCSC database (http://genome.ucsc.edu/). P values of the 1st stage analysis are calculated by Transmission Disequilibrium Test (TDT). P values of the 2nd stage analysis are calculated by Fisher's exact test. (XLS) [file pone.0020468.s002.xls]

## Sheet: Table S2
Table S2. Replication in Japanese case-control samples (chromosome X)
SNP_ID	Position (bp)	1st stage p value (TDT)	2nd stage (case-control)
			Allelic p value (Male)	Allelic p value (Female)
rs5979135	9394300	0.00443	0.201699	0.324315
rs4830976	15445141	0.00753	0.649779	0.393113
rs997294	15453846	0.00389	0.500231	0.457039
rs10521649	15454434	0.00286	0.500231	0.457039
rs7053594	15956849	0.00666	0.0676925	0.765641
rs2189270	15969630	0.00389	0.0276947	0.833988
rs10521659	16081623	0.00176	0.481207	0.390238
rs4825302	19263930	0.00226	0.712444	0.594703
rs5926214	22295065	0.00706	0.0042719	0.17017
rs986111	22295695	0.00427	0.397056	0.0785999
rs10521917	23772038	0.00284	0.229603	0.216215
rs1207613	24327376	0.00815	0.369473	0.590259
rs10521945	28508773	0.000789	0.129337	0.504353
rs10521947	28617550	0.00706	0.880333	0.138707
rs1074193	30397980	0.0027	0.117586	0.56586
rs10521978	31547112	0.00902	0.103414	0.0702393
rs10522005	32321125	0.00671	0.587456	0.757668
rs9306780	32321482	0.00389	0.166293	0.869195
rs808556	32365988	0.000145	0.304958	0.147118
rs1006517	37668492	0.00932	0.502522	0.0540676
rs5917293	38939964	0.00607	0.730033	0.251489
rs958642	39270702	0.00406	0.3545	0.743145
rs10521420	40958413	0.000607	0.891557	0.257412
rs6520774	41614202	0.00793	0.563307	0.751275
rs10521444	45931598	0.00202	0.466474	0.763612
rs2211123	50098861	0.00468	0.601253	0.204416
rs1992271	51442909	0.00228	0.204805	0.0478985
rs5914323	55265082	0.00519	0.944721	0.114331
rs1007153	55661160	0.00671	0.543325	0.549931
rs1332009	55993936	0.00389	0.125796	0.0524598
rs1074045	81781612	0.000967	0.908261	1
rs10521366	83159115	0.00228	0.788308	0.186211
rs242855	85238899	0.00815	0.397056	0.340278
rs242838	85280336	0.00468	0.124131	0.214421
rs2887437	85624786	0.00376	0.0115101	0.25541
rs2213478	85973844	0.00953	1.2564e-06	0.0174833
rs10521385	87698879	0.00107	0.0459315	0.874848
rs1543329	92518264	0.00763	0.12496	0.0350631
rs6522686	92518778	0.00284	0.262645	0.022345
rs2353627	94131253	0.00666	0.120131	0.654654
rs10521408	97856812	0.00944	0.323646	0.332378
rs87951	102330622	0.000647	0.591296	0.650672
rs4893465	109912375	0.00815	0.557747	0.19082
rs883955	116768753	7.1e-06	0.0473483	0.0305217
rs5910339	117244973	0.00763	0.15855	0.549025
rs10521584	117348664	0.00932	0.595368	0.108335
rs1293470	121937467	0.00519	0.038242	0.373138
rs1293473	121939411	0.00519	0.038242	0.373138
rs5956516	121944618	0.00902	0.038242	0.271645
rs5958198	122090497	0.00815	0.499002	0.6045
rs2213484	123987066	0.00666	0.279864	0.635605
rs2356548	123988147	0.000911	0.279864	0.482267
rs2213336	125387678	0.00179	0.941021	0.352222
rs10521742	125553474	0.00286	0.562764	0.104418
rs1871966	125973330	0.000145	0.171962	0.599271
rs10521763	129945258	0.00666	0.0250279	0.581076
rs5977559	130690684	0.00146	0.0251111	0.947809
rs2366516	136785607	0.00666	0.781796	0.186064
rs2267628	137456866	0.00389	0.0646227	0.767358
rs6528780	139722840	3.38e-05	0.0106851	0.0219174
rs926357	141974953	0.00763	0.0339661	0.414457
rs5908575	141979829	0.00284	0.0285262	0.489439
rs5970304	151265389	0.00535	0.321595	0.699462
